# Supplementary material for: Exploring Tafamidis Effects Through PBPK–QSP Modelling
Source: Pharmaceutics. 2026 Mar 15;18(3):367. doi: 10.3390/pharmaceutics18030367 (PMC13029652; doi:10.3390/pharmaceutics18030367)
Supplement: Supplementary file 1 [file pharmaceutics-18-00367-s001.zip]

Archive with 5 entries (5 files):
- 1_TTR sampling.R
- FIM.R
- PBPK-QSP simulation results.xlsx
- Simcyp QSP TTR LUA code.lua
- TTR population sampling.csv
