# Supplementary material for: Exploring Tafamidis Effects Through PBPK–QSP Modelling
Source: Pharmaceutics. 2026 Mar 15;18(3):367. doi: 10.3390/pharmaceutics18030367 (PMC13029652; doi:10.3390/pharmaceutics18030367)
Supplement: Supplementary file 1 [file pharmaceutics-18-00367-s001.zip › 1_TTR sampling.R]

# Load necessary libraries
library(dplyr)

# Set seed for reproducibility
set.seed(1410)

# Read the CSV file with semicolon delimiter
file_path <- "TTR population sampling.csv"
data <- read.csv(file_path, sep = ";")

# Ensure Age.group and sex are treated as strings (character)
data$Age.group <- as.character(data$Age.group)
data$sex <- as.character(data$sex)

# Preview the data to check structure and ensure column names are correct
print("Data structure:")
print(head(data))

# Ensure that population size is numeric
data$n <- as.numeric(data$n)

# Function to estimate synthesis and degradation rates
estimate_rates <- function(protein_concentration) {
  # Define an objective function to minimize the error between the simulated and real protein concentration
  objective_function <- function(params) {
    synthesis <- params[1]
    degradation <- params[2]
    
    # Protein concentration equation: P = synthesis / degradation
    predicted_concentration <- synthesis / degradation
    
    # Return the difference between the predicted and selected protein concentration
    return((predicted_concentration - protein_concentration)^2)
  }
  ##initial conditions from Oppenheimer
  ##Oppenheimer avg weight 76.4, avg mean conc 6.12 uM, avg deg 0.015125/hour, avg synth  0.092565 uM/h   
  # Initial guesses for synthesis and degradation
  initial_params <- c(0.092565, 0.015125)  # You can adjust these as needed
  
  # Use optim function to minimize the error and estimate synthesis and degradation
  fit <- optim(initial_params, objective_function)
  
  # Extract fitted synthesis and degradation values
  fitted_synthesis <- fit$par[1]
  fitted_degradation <- fit$par[2]
  
  return(list(synthesis = fitted_synthesis, degradation = fitted_degradation))
}

# Number of patients to sample from each group
n_sample <- 30

# Create an empty dataframe to store results
results <- data.frame(
  AgeGroup = character(),
  Sex = character(),
  SampledProteinConcentration = numeric(),
  SampledAlbuminConcentration = numeric(),
  SynthesisRate = numeric(),
  DegradationRate = numeric(),
  stringsAsFactors = FALSE
)

# Define all possible age groups and sexes
age_groups <- unique(data$Age.group)
sex_groups <- unique(data$sex)

# Loop through each age group and sex combination
for (age_group in age_groups) {
  for (sex_group in sex_groups) {
    
    # Filter the data for the current age group and sex
    subgroup <- data %>%
      filter(Age.group == age_group & sex == sex_group)
    
    # Check if the subgroup has data
    print(paste("Processing Age Group:", age_group, "| Sex:", sex_group))
    print(paste("Number of rows in subgroup:", nrow(subgroup)))
    
    if (nrow(subgroup) > 0) {
      # Get the mean, sd, and population size for this group
      mean_protein <- subgroup$Mean..uM.[1]  # Fetch the first entry since it's grouped
      sd_protein <- subgroup$s.d.[1]    # Fetch the first entry since it's grouped
      median_albumin <- subgroup$Albumin.median..uM.[1]  # Updated to fetch the correct median albumin concentration
      n_population <- subgroup$n[1]  # First entry for population size
      
      # Debug print statements to verify values
      cat("Age Group:", age_group, " | Sex:", sex_group, "\n")
      cat("Mean Protein:", mean_protein, " | SD Protein:", sd_protein, " | Median Albumin:", median_albumin, " | Population size:", n_population, "\n")
      
      # Ensure population size is valid
      if (is.na(n_population) || n_population < n_sample) {
        cat("Warning: Less population than required samples for", age_group, sex_group, "\n")
        next
      }
      
      # Simulate protein concentrations for the population (normal distribution)
      protein_concentration_population <- rnorm(n_population, mean = mean_protein, sd = sd_protein)
      
      # Sample 30 patients from the population
      sampled_protein_concentrations <- sample(protein_concentration_population, n_sample, replace = TRUE)
      
      # Debug print for sampled concentrations
      print("Sampled protein concentrations:")
      print(sampled_protein_concentrations)
      
      # For each sampled patient, calculate synthesis and degradation rates
      for (i in 1:n_sample) {
        concentration <- sampled_protein_concentrations[i]
        albumin_concentration <- median_albumin  # Directly assign median albumin concentration
        
        rates <- estimate_rates(concentration)
        synthesis_rate <- rates$synthesis
        degradation_rate <- rates$degradation
        
        # Debug print for calculated rates
        cat("Sampled Protein Concentration:", concentration, " | Sampled Albumin Concentration:", albumin_concentration, " | Synthesis Rate:", synthesis_rate, " | Degradation Rate:", degradation_rate, "\n")
        
        # Add the result to the results dataframe
        results <- rbind(results, data.frame(
          AgeGroup = age_group,
          Sex = sex_group,
          SampledProteinConcentration = concentration,
          SampledAlbuminConcentration = albumin_concentration,
          SynthesisRate = synthesis_rate,
          DegradationRate = degradation_rate,
          stringsAsFactors = FALSE
        ))
      }
    } else {
      cat("No data for Age Group:", age_group, "and Sex:", sex_group, "\n")
    }
  }
}

# Add a patient number column
results <- results %>%
  mutate(PatientNumber = row_number())

# Reorder the columns to put PatientNumber first
results <- results %>%
  select(PatientNumber, everything())

# Print or save the final results
write.csv(results, "synth_deg_results.csv", row.names = FALSE)
cat("Results have been saved to 'synth_deg_results.csv'.")
