# Supplementary material for: Exploring Tafamidis Effects Through PBPK–QSP Modelling
Source: Pharmaceutics. 2026 Mar 15;18(3):367. doi: 10.3390/pharmaceutics18030367 (PMC13029652; doi:10.3390/pharmaceutics18030367)
Supplement: Supplementary file 1 [file pharmaceutics-18-00367-s001.zip › FIM.R]

# ============================================================
# IDENTIFIABILITY WITH STEADY-STATE PSEUDO-OBSERVATION ONLY
# ============================================================

  library(deSolve)


# ----------------------------
# 1) FIXED PARAMETERS
# ----------------------------
pars_fixed <- list(
  V1 = 11000, V2 = 4500,
  k12 = 0.005, k21 = 0.049, kel = 0.015, ka = 3.13,
  F = 1, MW = 308.3,
  
  dose_po = 61 * 10^6,
  interval_po = 24,
  ndoses_po = 31,
  
  TTR_syn = 0.098274765,
  TTR_deg = 0.015599744,
  kdiss = 0.0024,
  ka_TTR = 360000,
  Mdeg = 0.016,
  kon1 = 16200, koff1 = 28,
  kon2 = 12600, koff2 = 216,
  albumin_kon = 1000,
  albumin_koff = 1800,
  Alb_free_0 = 607.5
)

# ----------------------------
# 2) BASELINE + TARGET STEADY STATE
# ----------------------------
TTR_ss_baseline <- pars_fixed$TTR_syn / pars_fixed$TTR_deg
TTR_ss_target   <- 1.33 * TTR_ss_baseline

# single pseudo-observation at "steady state"
obs <- data.frame(time = 744, y = TTR_ss_target)
sigma_y <- 0.05 * TTR_ss_target  # 5% tolerance

# ----------------------------
# 3) PARAMETERS TO TEST (log-scale)
# ----------------------------
theta_hat <- c(
  log_sCL  = log(0.75),
  log_sSyn = log(1.00)
)

# ----------------------------
# 4) DOSE EVENTS
# ----------------------------
dose_events <- data.frame(
  var = "D",
  time = seq(0, by = pars_fixed$interval_po, length.out = pars_fixed$ndoses_po),
  value = pars_fixed$dose_po,
  method = "add"
)


times_out <- sort(unique(c(0, dose_events$time, obs$time)))

# ----------------------------
# 5) ODE SYSTEM 
# ----------------------------
ode_qsp <- function(t, state, pars) {
  with(as.list(c(state, pars)), {
    
    C <- A1 / V1
    xin <- C / MW
    
    # Free drug (clip at 0 for numerical stability)
    Cfree <- max(0, xin - (TTR1 + 2*TTR2 + Alb_bound))
    
    # PK
    dD  <- -ka * D
    dA1 <- ka * D * F - kel * A1 - k12 * A1 + k21 * A2
    dA2 <- k12 * A1 - k21 * A2
    
    # QSP
    dTTR1 <- -T_bound_deg * TTR1 +
      kon1 * Cfree * TTR_free -
      koff1 * TTR1 +
      koff2 * TTR2 -
      kon2 * Cfree * TTR1
    
    dTTR2 <- -T_bound_deg * TTR2 +
      kon2 * Cfree * TTR1 -
      koff2 * TTR2
    
    dTTR_free <- TTR_syn_eff +
      ka_TTR * M^4 -
      (kdiss + TTR_deg) * TTR_free -
      kon1 * Cfree * TTR_free +
      koff1 * TTR1
    
    dM <- 4 * kdiss * TTR_free -
      4 * ka_TTR * M^4 -
      Mdeg * M
    
    dAlb_bound <- albumin_kon * Cfree * Alb_free -
      albumin_koff * Alb_bound
    
    dAlb_free <- -albumin_kon * Cfree * Alb_free +
      albumin_koff * Alb_bound
    
    list(c(dD, dA1, dA2, dTTR1, dTTR2, dTTR_free, dM, dAlb_bound, dAlb_free))
  })
}

# ----------------------------
# 6) SIMULATOR: returns TTRtotal at obs time
# ----------------------------
simulate_TTRss <- function(theta) {
  sCL  <- exp(theta["log_sCL"])
  sSyn <- exp(theta["log_sSyn"])
  
  pars <- pars_fixed
  pars$T_bound_deg <- pars$TTR_deg * sCL
  pars$TTR_syn_eff <- pars$TTR_syn * sSyn
  
  state0 <- c(
    D = 0, A1 = 0, A2 = 0,
    TTR1 = 0, TTR2 = 0,
    TTR_free = TTR_ss_baseline,
    M = ((pars$kdiss / pars$ka_TTR) * TTR_ss_baseline)^(1/4),
    Alb_bound = 0,
    Alb_free = pars$Alb_free_0
  )
  
  out <- ode(
    y = state0,
    times = times_out,  
    func = ode_qsp,
    parms = pars,
    events = list(data = dose_events),
    method = "lsoda",
    rtol = 1e-8, atol = 1e-10
  )
  
  TTRtotal <- out[, "TTR1"] + out[, "TTR2"] + out[, "TTR_free"]
  
  # Return value at obs time (744 h)
  TTRtotal[which(out[, "time"] == obs$time)]
}

# ----------------------------
# 7) OBJECTIVE 
# ----------------------------
objective <- function(theta) {
  pred <- simulate_TTRss(theta)
  ((obs$y - pred) / sigma_y)^2
}

# ----------------------------
# 8) Jacobian of steady-state observable wrt parameters (finite difference)
# ----------------------------
jacobian_fd <- function(theta, rel_step = 1e-4) {
  y0 <- simulate_TTRss(theta)
  J <- numeric(length(theta))
  for (i in seq_along(theta)) {
    th <- theta
    step <- rel_step * max(1, abs(theta[i]))
    th[i] <- th[i] + step
    J[i] <- (simulate_TTRss(th) - y0) / step
  }
  matrix(J, nrow = 1, dimnames = list(NULL, names(theta)))
}

J <- jacobian_fd(theta_hat)

# ----------------------------
# 9)
# ----------------------------
FIM <- t(J) %*% J / (sigma_y^2)


pinv_sym <- function(A, tol = 1e-12) {
  e <- eigen(A, symmetric = TRUE)
  lam <- e$values
  V <- e$vectors
  thresh <- max(lam) * tol
  lam_inv <- ifelse(lam > thresh, 1 / lam, 0)
  V %*% diag(lam_inv, nrow = length(lam_inv)) %*% t(V)
}

cov_pinv <- pinv_sym(FIM)


se <- sqrt(pmax(0, diag(cov_pinv)))
cor_mat <- matrix(NA_real_, nrow = length(se), ncol = length(se),
                  dimnames = list(names(theta_hat), names(theta_hat)))
for (i in seq_along(se)) {
  for (j in seq_along(se)) {
    denom <- se[i] * se[j]
    cor_mat[i, j] <- if (denom > 0) cov_pinv[i, j] / denom else NA_real_
  }
}


eigF <- eigen(FIM, symmetric = TRUE)$values
rankF <- sum(eigF > max(eigF) * 1e-12)

cat("\n===== FIM =====\n"); print(FIM)
cat("\n===== FIM eigenvalues =====\n"); print(eigF)
cat("\n===== Estimated FIM rank =====\n"); print(rankF)
cat("\n===== Correlation matrix (from pseudo-inverse) =====\n"); print(round(cor_mat, 4))

if (rankF < length(theta_hat)) {
  cat("\nINTERPRETATION: FIM is rank-deficient -> parameters are not independently identifiable\n")
  cat("Given only a steady-state constraint, log_sCL and log_sSyn are expected to be highly correlated.\n")
}
