# Supplementary material for: Exploring Tafamidis Effects Through PBPK–QSP Modelling
Source: Pharmaceutics. 2026 Mar 15;18(3):367. doi: 10.3390/pharmaceutics18030367 (PMC13029652; doi:10.3390/pharmaceutics18030367)
Supplement: Supplementary file 1 [file pharmaceutics-18-00367-s001.zip › PBPK-QSP simulation results.xlsx]

## Sheet: Summary
Simcyp Population Based Simulator
2025-02-10 22:45:32
Simcyp Version 23 (13/05/2024)
Input Parameters
Output Parameters
Input Parameters
Workspace	Tafamidis group of 30 Nelson 1
Substrate	Tafamidis
Simulation Mode	PKPD Profiles
ADAM LUA Scripting	Off
	Substrate				Substrate
Compound Name	Tafamidis			GI Absorption Model	ADAM
Mol Weight (g/mol)	308.12			GI Permeability Assay	n/a
log P	3.91			GI Peff,man	Regional
Compound Type	Monoprotic Acid			Distribution Model	Full PBPK Model
pKa 1	3.7			Vss (L/kg)	Predicted
pKa 2	n/a			Prediction Method	Method 2
B/P	0.55			Clearance Type	In Vivo Clearance
Haematocrit	45
fu	0.008
Trial Design
					Substrate
Population Name	Healthy Volunteers			Prandial State	Fasted
Use Pop Representative	No			Route	Oral
Population Size	30			Dose Units	mg
Number of Trials	1			Dose	49
No. of Subjects per Trial	30			Start Day/Time	Day 1, 09:00
Start Day/Time	Day 1, 09:00			Dosing Regimen	Multiple Dose
End Day/Time	Day 107, 09:00			Dose Interval (h)	24
Study Duration (h)	2544			Number of Doses	92
Sampling Time	Pre-defined Uniform
Sampling Site Selection	Off
Output Parameters
PKPD Profiles (Sub)	Mean	Median	Geometric mean	Confidence Interval		Can be found in Excel sheet
CMax (µM)	31.5419	31.7101	31.3	30.1032	32.5444	AUC
TMax (h)	1.84968	1.7955	1.81554	1.70811	1.92974	AUC
AUC (µM.h)	1689.86	1589.4	1662.43	1571.53	1758.58	AUC
CMin (µM)	0.0366901	0.0277703	0.0276573	0.0218288	0.035042	Cmin
fa (Subs)	0.999968	0.999995	0.999968	0.999944	0.999992	Overall Fa Fg
Fg (Subs)	1	1	1	1	1	Overall Fa Fg
CL (Dose/AUC)(L/h)	0.0971445	0.100057	0.0956608	0.0904304	0.101194	AUC
PD Profiles	Mean	Median	Geometric mean	Confidence Interval		Can be found in Excel sheet
Rmin	0	0	n/a	n/a	n/a	AUC (PD)(Sub)
t(Rmin)	0.024	0.024	0.024	0.024	0.024	AUC (PD)(Sub)
Rmax	0	0	n/a	n/a	n/a	AUC (PD)(Sub)
t(Rmax)	0.024	0.024	0.024	0.024	0.024	AUC (PD)(Sub)
AUCR	0	0	n/a	n/a	n/a	AUC (PD)(Sub)
AUCRcorr	0	0	n/a	n/a	n/a	AUC (PD)(Sub)
ADAM / M-ADAM	Precipitation					Can be found in Excel sheet
Substrate	Yes					ADAM Profiles (Sub)

## Sheet: Warnings
Note: When negative values are reported please consider the following points:
1. Negative values sometimes arise but do not necessarily indicate a problem with your simulation.
2. Simcyp considers the order of magnitude of negative values in relation to solver tolerances (Solver settings are located in the Simulation Toolbox --> Simulation Parameters).
3. In most cases you can get rid of negative values by reducing the solver absolute tolerance if they occur at later times in the simulation or by reducing the relative tolerance if they occur at early times(usually higher in magnitude).
Although these steps will often slow down the simulation you will usually be able to eliminate the negative values from the outputs.
You can compare simulation outputs to determine if there is an impact on outcomes.
If there is no impact then it is usually safe to proceed with the original solver settings especially when running repeated slow simulations.
4. For some complex models you may need to have very small (and sometimes similar) Relative and Absolute Tolerances; e.g., with the CVODE solver: Rel. Tol=1E-10, Abs. Tol=1E-12.
5. An alternative is to switch to a different solver.
6. If required please contact support@simcyp.com.
Precipitation occurred in
Compartment
Stomach Profiles (Sub)
Duodenum Profiles (Sub)
Jejunum I Profiles (Sub)
Jejunum II Profiles (Sub)
Ileum I Profiles (Sub)
Ileum II Profiles (Sub)
Ileum III Profiles (Sub)
Ileum IV Profiles (Sub)
Colon Profiles (Sub)
Negative values reported for some individuals (Please note this could be due to the added analytical errors)
Profile Name	Individual	Minimum negative value	Lower Cut-off	Upper Cut-off
Num of Particles - Stomach (Substrate) (SS1) (Bin 1)	19	-7.88384e-05	-1e-08	1e-20
Num of Particles - Duodenum (Substrate) (SS1) (Bin 1)	7	-1.43339e-07	-1e-08	1e-20
Num of Particles - Jejunum I (Substrate) (SS1) (Bin 1)	19	-0.000177807	-1e-08	1e-20
Num of Particles - Jejunum II (Substrate) (SS1) (Bin 1)	25	-1.70527e-06	-1e-08	1e-20
Num of Particles - Ileum I (Substrate) (SS1) (Bin 1)	30	-2.11813e-05	-1e-08	1e-20
Num of Particles - Ileum II (Substrate) (SS1) (Bin 1)	21	-2.44331e-05	-1e-08	1e-20
Num of Particles - Ileum III (Substrate) (SS1) (Bin 1)	21	-6.19737e-05	-1e-08	1e-20
Num of Particles - Ileum IV (Substrate) (SS1) (Bin 1)	30	-4.09904e-05	-1e-08	1e-20
Num of Particles - Colon (Substrate) (SS1) (Bin 1)	19	-0.000107054	-1e-08	1e-20
Num of Particles - Faeces (Substrate) (SS1) (Bin 1)	30	-8.73876e-05	-1e-08	1e-20
Num of Particles - Stomach (Substrate) (SS1) (Bin 2)	25	-3.8089e-08	-1e-08	1e-20
Num of Particles - Jejunum I (Substrate) (SS1) (Bin 2)	7	-3.06989e-07	-1e-08	1e-20
Num of Particles - Jejunum II (Substrate) (SS1) (Bin 2)	1	-1.00381e-07	-1e-08	1e-20
Num of Particles - Ileum I (Substrate) (SS1) (Bin 2)	20	-1.93614e-08	-1e-08	1e-20
Num of Particles - Ileum II (Substrate) (SS1) (Bin 2)	12	-8.84378e-06	-1e-08	1e-20
Num of Particles - Ileum III (Substrate) (SS1) (Bin 2)	12	-2.08016e-05	-1e-08	1e-20
Num of Particles - Ileum IV (Substrate) (SS1) (Bin 2)	21	-1.30545e-06	-1e-08	1e-20
Num of Particles - Colon (Substrate) (SS1) (Bin 2)	17	-1.11907e-05	-1e-08	1e-20
Num of Particles - Faeces (Substrate) (SS1) (Bin 2)	7	-6.5202e-05	-1e-08	1e-20
Num of Particles - Jejunum I (Substrate) (SS1) (Bin 3)	1	-1.59976e-08	-1e-08	1e-20
Num of Particles - Jejunum II (Substrate) (SS1) (Bin 3)	20	-1.09127e-08	-1e-08	1e-20
Num of Particles - Ileum I (Substrate) (SS1) (Bin 3)	20	-2.09881e-08	-1e-08	1e-20
Num of Particles - Ileum II (Substrate) (SS1) (Bin 3)	2	-3.92299e-08	-1e-08	1e-20
Num of Particles - Ileum III (Substrate) (SS1) (Bin 3)	8	-1.34247e-07	-1e-08	1e-20
Num of Particles - Ileum IV (Substrate) (SS1) (Bin 3)	14	-7.36819e-07	-1e-08	1e-20
Num of Particles - Colon (Substrate) (SS1) (Bin 3)	12	-3.83968e-06	-1e-08	1e-20
Num of Particles - Faeces (Substrate) (SS1) (Bin 3)	8	-1.33986e-05	-1e-08	1e-20
Num of Particles - Jejunum II (Substrate) (SS1) (Bin 4)	2	-1.44873e-08	-1e-08	1e-20
Num of Particles - Ileum I (Substrate) (SS1) (Bin 4)	2	-3.01331e-08	-1e-08	1e-20
Num of Particles - Ileum II (Substrate) (SS1) (Bin 4)	27	-4.68145e-08	-1e-08	1e-20
Num of Particles - Ileum III (Substrate) (SS1) (Bin 4)	27	-1.48434e-07	-1e-08	1e-20
Num of Particles - Ileum IV (Substrate) (SS1) (Bin 4)	2	-5.96e-07	-1e-08	1e-20
Num of Particles - Colon (Substrate) (SS1) (Bin 4)	2	-5.11246e-06	-1e-08	1e-20
Num of Particles - Faeces (Substrate) (SS1) (Bin 4)	8	-4.55492e-06	-1e-08	1e-20
Num of Particles - Jejunum II (Substrate) (SS1) (Bin 5)	24	-2.85665e-08	-1e-08	1e-20
Num of Particles - Ileum I (Substrate) (SS1) (Bin 5)	27	-2.73405e-08	-1e-08	1e-20
Num of Particles - Ileum II (Substrate) (SS1) (Bin 5)	2	-3.31314e-08	-1e-08	1e-20
Num of Particles - Ileum III (Substrate) (SS1) (Bin 5)	22	-7.35934e-08	-1e-08	1e-20
Num of Particles - Ileum IV (Substrate) (SS1) (Bin 5)	10	-1.71639e-07	-1e-08	1e-20
Num of Particles - Colon (Substrate) (SS1) (Bin 5)	10	-2.12785e-06	-1e-08	1e-20
Num of Particles - Faeces (Substrate) (SS1) (Bin 5)	8	-4.21745e-06	-1e-08	1e-20
Num of Particles - Jejunum II (Substrate) (SS1) (Bin 6)	24	-6.58813e-08	-1e-08	1e-20
Num of Particles - Ileum I (Substrate) (SS1) (Bin 6)	27	-7.778e-08	-1e-08	1e-20
Num of Particles - Ileum II (Substrate) (SS1) (Bin 6)	17	-6.97449e-08	-1e-08	1e-20
Num of Particles - Ileum III (Substrate) (SS1) (Bin 6)	17	-1.76146e-07	-1e-08	1e-20
Num of Particles - Ileum IV (Substrate) (SS1) (Bin 6)	8	-2.60292e-07	-1e-08	1e-20
Num of Particles - Colon (Substrate) (SS1) (Bin 6)	28	-2.46545e-06	-1e-08	1e-20
Num of Particles - Faeces (Substrate) (SS1) (Bin 6)	28	-1.93707e-06	-1e-08	1e-20
Num of Particles - Jejunum II (Substrate) (SS1) (Bin 7)	24	-1.17747e-07	-1e-08	1e-20
Num of Particles - Ileum I (Substrate) (SS1) (Bin 7)	27	-2.08867e-07	-1e-08	1e-20
Num of Particles - Ileum II (Substrate) (SS1) (Bin 7)	17	-2.27367e-08	-1e-08	1e-20
Num of Particles - Ileum III (Substrate) (SS1) (Bin 7)	27	-6.91081e-08	-1e-08	1e-20
Num of Particles - Ileum IV (Substrate) (SS1) (Bin 7)	30	-1.7118e-07	-1e-08	1e-20
Num of Particles - Colon (Substrate) (SS1) (Bin 7)	2	-9.35451e-07	-1e-08	1e-20
Num of Particles - Faeces (Substrate) (SS1) (Bin 7)	28	-7.24806e-07	-1e-08	1e-20
Num of Particles - Jejunum II (Substrate) (SS1) (Bin 8)	24	-9.24614e-08	-1e-08	1e-20
Num of Particles - Ileum I (Substrate) (SS1) (Bin 8)	27	-4.40651e-07	-1e-08	1e-20
Num of Particles - Ileum II (Substrate) (SS1) (Bin 8)	14	-1.96419e-08	-1e-08	1e-20
Num of Particles - Ileum III (Substrate) (SS1) (Bin 8)	17	-5.31985e-08	-1e-08	1e-20
Num of Particles - Ileum IV (Substrate) (SS1) (Bin 8)	17	-1.43338e-07	-1e-08	1e-20
Num of Particles - Colon (Substrate) (SS1) (Bin 8)	17	-4.13429e-07	-1e-08	1e-20
Num of Particles - Faeces (Substrate) (SS1) (Bin 8)	28	-4.31809e-07	-1e-08	1e-20
Num of Particles - Ileum I (Substrate) (SS1) (Bin 9)	27	-5.69067e-07	-1e-08	1e-20
Num of Particles - Ileum II (Substrate) (SS1) (Bin 9)	13	-2.28308e-08	-1e-08	1e-20
Num of Particles - Ileum III (Substrate) (SS1) (Bin 9)	17	-7.10281e-08	-1e-08	1e-20
Num of Particles - Ileum IV (Substrate) (SS1) (Bin 9)	17	-1.4249e-07	-1e-08	1e-20
Num of Particles - Colon (Substrate) (SS1) (Bin 9)	28	-2.92067e-07	-1e-08	1e-20
Num of Particles - Faeces (Substrate) (SS1) (Bin 9)	28	-1.30629e-07	-1e-08	1e-20
Num of Particles - Ileum I (Substrate) (SS1) (Bin 10)	13	-3.60866e-07	-1e-08	1e-20
Num of Particles - Ileum II (Substrate) (SS1) (Bin 10)	28	-3.4227e-08	-1e-08	1e-20
Num of Particles - Ileum III (Substrate) (SS1) (Bin 10)	8	-3.79444e-08	-1e-08	1e-20
Num of Particles - Ileum IV (Substrate) (SS1) (Bin 10)	17	-8.6619e-08	-1e-08	1e-20
Num of Particles - Colon (Substrate) (SS1) (Bin 10)	17	-1.18058e-07	-1e-08	1e-20
Num of Particles - Faeces (Substrate) (SS1) (Bin 10)	28	-1.07133e-08	-1e-08	1e-20
Num of Particles - Ileum I (Substrate) (SS1) (Bin 11)	13	-3.14354e-07	-1e-08	1e-20
Num of Particles - Ileum II (Substrate) (SS1) (Bin 11)	13	-2.55426e-08	-1e-08	1e-20
Num of Particles - Ileum III (Substrate) (SS1) (Bin 11)	27	-2.79603e-08	-1e-08	1e-20
Num of Particles - Ileum IV (Substrate) (SS1) (Bin 11)	2	-1.00626e-07	-1e-08	1e-20
Num of Particles - Colon (Substrate) (SS1) (Bin 11)	17	-2.54669e-07	-1e-08	1e-20
Num of Particles - Faeces (Substrate) (SS1) (Bin 11)	28	-1.04894e-08	-1e-08	1e-20
Num of Particles - Ileum I (Substrate) (SS1) (Bin 12)	4	-4.70586e-08	-1e-08	1e-20
Num of Particles - Ileum II (Substrate) (SS1) (Bin 12)	13	-3.38746e-08	-1e-08	1e-20
Num of Particles - Ileum III (Substrate) (SS1) (Bin 12)	27	-1.58479e-07	-1e-08	1e-20
Num of Particles - Ileum IV (Substrate) (SS1) (Bin 12)	27	-3.34783e-07	-1e-08	1e-20
Num of Particles - Colon (Substrate) (SS1) (Bin 12)	27	-3.13795e-07	-1e-08	1e-20
Num of Particles - Ileum I (Substrate) (SS1) (Bin 13)	4	-5.71946e-08	-1e-08	1e-20
Num of Particles - Ileum II (Substrate) (SS1) (Bin 13)	13	-5.15677e-08	-1e-08	1e-20
Num of Particles - Ileum III (Substrate) (SS1) (Bin 13)	3	-3.00982e-08	-1e-08	1e-20
Num of Particles - Ileum IV (Substrate) (SS1) (Bin 13)	27	-4.21659e-08	-1e-08	1e-20
Num of Particles - Colon (Substrate) (SS1) (Bin 13)	25	-1.20366e-07	-1e-08	1e-20
Num of Particles - Ileum II (Substrate) (SS1) (Bin 14)	13	-5.1245e-08	-1e-08	1e-20
Num of Particles - Ileum III (Substrate) (SS1) (Bin 14)	27	-4.48539e-07	-1e-08	1e-20
Num of Particles - Ileum IV (Substrate) (SS1) (Bin 14)	27	-6.17042e-07	-1e-08	1e-20
Num of Particles - Colon (Substrate) (SS1) (Bin 14)	27	-6.5846e-07	-1e-08	1e-20
Num of Particles - Ileum II (Substrate) (SS1) (Bin 15)	10	-3.34904e-08	-1e-08	1e-20
Num of Particles - Ileum III (Substrate) (SS1) (Bin 15)	3	-1.13881e-07	-1e-08	1e-20
Num of Particles - Ileum IV (Substrate) (SS1) (Bin 15)	25	-3.3271e-08	-1e-08	1e-20
Num of Particles - Colon (Substrate) (SS1) (Bin 15)	23	-4.70007e-08	-1e-08	1e-20
Num of Particles - Ileum II (Substrate) (SS1) (Bin 16)	28	-1.52217e-08	-1e-08	1e-20
Num of Particles - Ileum III (Substrate) (SS1) (Bin 16)	3	-1.0072e-07	-1e-08	1e-20
Num of Particles - Ileum IV (Substrate) (SS1) (Bin 16)	27	-1.22267e-07	-1e-08	1e-20
Num of Particles - Colon (Substrate) (SS1) (Bin 16)	27	-1.51153e-07	-1e-08	1e-20
Num of Particles - Ileum III (Substrate) (SS1) (Bin 17)	27	-1.19088e-07	-1e-08	1e-20
Num of Particles - Ileum IV (Substrate) (SS1) (Bin 17)	14	-2.00752e-08	-1e-08	1e-20
Num of Particles - Colon (Substrate) (SS1) (Bin 17)	28	-4.66562e-08	-1e-08	1e-20
Num of Particles - Ileum II (Substrate) (SS1) (Bin 18)	28	-1.21593e-08	-1e-08	1e-20
Num of Particles - Ileum III (Substrate) (SS1) (Bin 18)	3	-2.3522e-08	-1e-08	1e-20
Num of Particles - Ileum IV (Substrate) (SS1) (Bin 18)	28	-2.4592e-08	-1e-08	1e-20
Num of Particles - Colon (Substrate) (SS1) (Bin 18)	7	-2.52926e-08	-1e-08	1e-20
Num of Particles - Ileum III (Substrate) (SS1) (Bin 19)	3	-1.55759e-08	-1e-08	1e-20
Num of Particles - Ileum IV (Substrate) (SS1) (Bin 19)	25	-1.65815e-08	-1e-08	1e-20
Num of Particles - Colon (Substrate) (SS1) (Bin 19)	25	-3.29684e-08	-1e-08	1e-20
Num of Particles - Ileum III (Substrate) (SS1) (Bin 20)	12	-1.15829e-08	-1e-08	1e-20
Num of Particles - Ileum IV (Substrate) (SS1) (Bin 20)	8	-5.02515e-08	-1e-08	1e-20
Num of Particles - Colon (Substrate) (SS1) (Bin 20)	8	-4.57704e-08	-1e-08	1e-20
Num of Particles - Ileum III (Substrate) (SS1) (Bin 21)	8	-9.67106e-08	-1e-08	1e-20
Num of Particles - Ileum IV (Substrate) (SS1) (Bin 21)	8	-5.54966e-08	-1e-08	1e-20
Num of Particles - Colon (Substrate) (SS1) (Bin 21)	28	-1.41742e-08	-1e-08	1e-20
Num of Particles - Colon (Substrate) (SS1) (Bin 22)	22	-1.28182e-08	-1e-08	1e-20
Num of Particles - Ileum IV (Substrate) (SS1) (Bin 23)	21	-3.79748e-08	-1e-08	1e-20
Num of Particles - Colon (Substrate) (SS1) (Bin 23)	27	-1.30365e-08	-1e-08	1e-20
Num of Particles - Colon (Substrate) (SS1) (Bin 24)	22	-1.30088e-08	-1e-08	1e-20
Num of Particles - Colon (Substrate) (SS1) (Bin 25)	1	-1.17072e-08	-1e-08	1e-20
Num of Particles - Ileum IV (Substrate) (SS1) (Bin 26)	21	-4.225e-08	-1e-08	1e-20
Num of Particles - Ileum IV (Substrate) (SS1) (Bin 27)	25	-1.12682e-08	-1e-08	1e-20
Num of Particles - Colon (Substrate) (SS1) (Bin 27)	25	-1.32308e-08	-1e-08	1e-20
Mass Dissolved: Stomach (Substrate)	30	-5.0185e-05	-1e-08	1e-20
C Lumen -Stomach (Substrate)	30	-0.00172455	-1e-08	1e-20
C Lumen Free -Stomach (Substrate)	30	-0.00172455	-1e-08	1e-20
Mass Dissolved: Duodenum (Substrate)	24	-2.64645e-07	-1e-08	1e-20
C Lumen -Duodenum (Substrate)	14	-9.11515e-06	-1e-08	1e-20
C Enterocyte - Duodenum (Substrate)	21	-0.000154095	-1e-08	1e-20
C Enterocyte Free -Duodenum (Substrate)	21	-0.000228653	-1e-08	1e-20
C Lumen Free -Duodenum (Substrate)	14	-9.11515e-06	-1e-08	1e-20
Mass Dissolved: Jejunum I (Substrate)	24	-3.99644e-08	-1e-08	1e-20
C Lumen -Jejunum I (Substrate)	7	-3.55744e-06	-1e-08	1e-20
C Enterocyte - Jejunum I (Substrate)	7	-1.75505e-06	-1e-08	1e-20
C Enterocyte Free -Jejunum I (Substrate)	7	-2.60421e-06	-1e-08	1e-20
C Lumen Free -Jejunum I (Substrate)	7	-3.55744e-06	-1e-08	1e-20
Mass Dissolved: Jejunum II (Substrate)	7	-8.89644e-08	-1e-08	1e-20
C Lumen -Jejunum II (Substrate)	7	-8.94075e-06	-1e-08	1e-20
C Enterocyte - Jejunum II (Substrate)	25	-1.99968e-06	-1e-08	1e-20
C Enterocyte Free -Jejunum II (Substrate)	25	-2.96721e-06	-1e-08	1e-20
C Lumen Free -Jejunum II (Substrate)	7	-8.94075e-06	-1e-08	1e-20
Mass Dissolved: Ileum I (Substrate)	7	-3.7181e-07	-1e-08	1e-20
C Lumen -Ileum I (Substrate)	7	-5.45911e-05	-1e-08	1e-20
C Enterocyte - Ileum I (Substrate)	21	-1.80919e-06	-1e-08	1e-20
C Enterocyte Free -Ileum I (Substrate)	21	-2.68455e-06	-1e-08	1e-20
C Lumen Free -Ileum I (Substrate)	7	-5.45911e-05	-1e-08	1e-20
Mass Dissolved: Ileum II (Substrate)	25	-1.99099e-07	-1e-08	1e-20
C Lumen -Ileum II (Substrate)	25	-3.95723e-05	-1e-08	1e-20
C Enterocyte - Ileum II (Substrate)	21	-4.53934e-06	-1e-08	1e-20
C Enterocyte Free -Ileum II (Substrate)	21	-6.73565e-06	-1e-08	1e-20
C Lumen Free -Ileum II (Substrate)	25	-3.95723e-05	-1e-08	1e-20
Mass Dissolved: Ileum III (Substrate)	21	-6.82903e-08	-1e-08	1e-20
C Lumen -Ileum III (Substrate)	25	-1.19931e-05	-1e-08	1e-20
C Enterocyte - Ileum III (Substrate)	7	-1.28535e-06	-1e-08	1e-20
C Enterocyte Free -Ileum III (Substrate)	7	-1.90725e-06	-1e-08	1e-20
C Lumen Free -Ileum III (Substrate)	25	-1.19931e-05	-1e-08	1e-20
Mass Dissolved: Ileum IV (Substrate)	7	-7.11734e-08	-1e-08	1e-20
C Lumen -Ileum IV (Substrate)	7	-1.04501e-05	-1e-08	1e-20
C Enterocyte - Ileum IV (Substrate)	7	-4.47895e-06	-1e-08	1e-20
C Enterocyte Free -Ileum IV (Substrate)	7	-6.64604e-06	-1e-08	1e-20
C Lumen Free -Ileum IV (Substrate)	7	-1.04501e-05	-1e-08	1e-20
Mass Dissolved: Colon (Substrate)	25	-2.93858e-08	-1e-08	1e-20
C Lumen -Colon (Substrate)	25	-1.04176e-05	-1e-08	1e-20
C Enterocyte - Colon (Substrate)	25	-1.20513e-08	-1e-08	1e-20
C Enterocyte Free -Colon (Substrate)	25	-1.78822e-08	-1e-08	1e-20
C Lumen Free -Colon (Substrate)	25	-1.04176e-05	-1e-08	1e-20
PPB Model
The Radius Rate Cap has been applied. To assess the impact of this on outcomes please increase its value and re-run the simulation.
The Radius Rate Cap is available in the Simulation Toolbox -> Simulation Parameters screen.

## Sheet: Input Sheet
Simcyp Population Based Simulator
2025-02-10 22:45:35
Simcyp Version 23 (13/05/2024)
Substrate			Trial Design			Simulation Toolbox			Software Version Detail
Compound Name	Tafamidis		Use Pop Representative	No		Random Number Generator	Mersenne Twister (MT19937)		Simulation Duration(seconds)	37670
Version number	Not applicable		Population Size	30		Seed	Fixed		Windows Version	Windows 10
Molecule Type	Small Molecule		Number of Trials	1		Seed Value	1		Excel Version	Excel 2016
Route	Oral		No of Subjects per Trial	30		Sampling upper cut-off (SD)	3		Source File Location	C:\Program Files\Simcyp Simulator V23\Screens\
Dose Units	mg		Population name	Healthy Volunteers		Sampling lower cut-off (SD)	6		Excel Embedded Workspace	No
Dose	49		Version number	Not applicable		Sampling Site Selection	Off		Simcyp Version	23.1.357.0
Start Day	1		Minimum Age (years)	30		Memory Size	4000000		Licence Details
Start Time	9h0m		Maximum Age (years)	40
Dosing Regimen	Multiple Dose		Propn. of Females	0		Paediatric Module	Not Loaded		User name	CERTARA\spolak
Dose Interval (h)	24		Fix Individual Trial Design	No					Domain name	Workgroup
Number of Doses	92		Prandial State	Fasted		ODE Solver Settings			Computer name	CER-PC1N2M3N
			Fluid intake with dose (mL)	250					Simcyp Standard licence: agreement identifier	7BB79481-0A10-4F0F-8F5B-D9B9E6DA6CFF
PhysChem and Blood Binding			Fluid intake with dose CV (%)	30		No. Differential Equations	468		Simcyp Standard licence: agreement type	Miscellaneous
			PKPD Parameters	Off		Solver sampling interval (h)	0.0001		Simcyp Standard licence: organisation	Simcyp
Mol Weight (g/mol)	308.12		PKPD Profiles	On		Sampling Time	Pre-defined Uniform		Simcyp Standard licence: machine identifier	F50D624C-358D-11B2-A85C-D8E0764CC7EA
log P	3.91		Start Day/Time	Day 1, 09:00		Number of time samples	10000		Simcyp Standard licence: source	Desktop
Compound Type	Monoprotic Acid		End Day/Time	Day 107, 09:00					Simcyp Standard licence: usage	Client
pKa 1	3.7		Study Duration (h)	2544		Negative Cut-off	1e-08		Simcyp Standard licence: issued	Tue Jan 28 10:25:13 2025
Polar Surface Area (Å²)	63					Positive Cut-off	1e-20		Simcyp Standard licence: valid from	Tue Jan 28 00:00:00 2025
Hydrogen bond donors	0		Sub : Route	Oral		Differential Solver	Sundials - CVODES		Simcyp Standard licence: valid to	Sat Feb 28 23:59:59 2026
Hydrogen bond acceptors	0					Maximum number of steps	1000000
Extended Clearance Classification System	Class 1A - Metabolism		Observed Data	E:\private\users\SewerynUlaszek\Tafamidis\Tafamidis meglumine 4x20 (49mg).xml		Relative Tolerance	1e-08
BP input type	User		AUC Calculations (Substrate)			Absolute Tolerance	1e-12
B/P	0.55		Calculated AUCt first dose	No		ODE Integration Method	BDF
Haematocrit	45		Calculated AUC_INF	Yes		Stability Limit Detection	Enabled
fu Input	User		Method for AUC_INF calculation	Linear Regression		NonLinear Solver	Newton
fu	0.008		Calculated AUCt last dose	No		Maximum NonLinear Iteration	50
Reference Binding Component	HSA		Integrated AUCt first dose	Yes		Linear Solver	SPGMR
Protein Reference Conc (g/L)	45		Integrated AUCt last dose	Yes		Preconditioning Type	Left
% Bound to Lipoprotein	0		Integrated AUCt user interval	No		Max Err Test Fails	50
% Bound to Lipoprotein (CV %)	0		Method	Linear Trapezoidal		Max Conv Fails	100
			Weighting Option	Equally Weighted (1)		Safety Factor	0.1
Absorption						Control Negative Conc	Disabled
Absorption Model	ADAM					ADAM Model Specific Settings
Use UBL fluid volumes	No
fu(Gut) input type	Predicted					Solubility Cap (mg/mL)	10000
Peff,man Type	Global					PPB Amount Cut-off (mg)	1e-20
Peff,man Cap (10-4 cm/s)	12					Minimum Norm. Scalar (pH surface model)	1e-11
Permeability Assay	PCaco-2					Newton Convergence Tol (pH surface model)	1e-14
Apical pH : Basolateral pH	7.4 : 7.4					Time Interval (pH surface model)	0.01
Activity	Passive & Active					ConstDR (MBO Model)	10000
PCaco-2(10E-06 cm/s)	30.9					Radius Rate Cap (PPB Model)(µm/h)	500
Reference Compound	Metoprolol					CR Cut-off (%)	99.9
Reference Compound Value (10E-06 cm/s)	15.5					Check Precipitation Interval (Sec)	10
Scalar	2.45161
Luminal Degradation	Discrete					LUA Scripting(ADAM)	Off
Degradation Rate Stomach (1/h)	0
Degradation Rate Duodenum (1/h)	0					Reference HLM Enzyme Abundance
Degradation Rate Jejunum I (1/h)	0
Degradation Rate Jejunum II (1/h)	0					CYP1A1	1.24
Degradation Rate Ileum I (1/h)	0					CYP1A2	52
Degradation Rate Ileum II (1/h)	0					CYP2A6	29.3
Degradation Rate Ileum III (1/h)	0					CYP2B6	21.6
Degradation Rate Ileum IV (1/h)	0					CYP2C8	24
Degradation Rate Colon (1/h)	0					CYP2C9	77.7
Input Form	Solid					CYP2C18	0.4
Dual Solid State Formulation	No					CYP2C19	4.4
DLM Particle Handling Model	Particle Population Balance					CYP2D6	9.4
Formulation	IR: DLM Model					CYP2E1	61
Define Disintegration Profile	Not activated					CYP2J2	1.2
Salt Form	No					CYP3A4	137
Dissolution Type	Solubility					CYP3A5	103
Solubility Type	At given pH					CYP3A7	35.4
Interpolation Method	Log					UGT1A1	43
pH	6.8					UGT1A3	2.75
Solubility (mg/mL)	3.121					UGT1A4	52
So_scalar	Global					UGT1A5	0
Global So_scalar	1					UGT1A6	20
Surface Solubility Option	Bulk Fluid Solubility					UGT1A7	0
Supersaturation Precipitation Model	First Order					UGT1A8	0
FO Precipitation Model	Model 2					UGT1A9	31
PRC (Precipitation Rate Constant)	Global					UGT1A10	0.02
PRC (1/h)	4					UGT2B4	54
CSR (Critical Supersaturation Ratio)	Global					UGT2B7	71
CSR value	10					UGT2B10	6.5
Reference Concentration for Precipitation Model	Total					UGT2B11	0
Salt Limited Solubility Model	Solubility Factors					UGT2B15	39
Dispersion Type	Monodispersed					UGT2B17	5.9
Input Type	Volume Fraction					UGT2B28	0
MonoDispersed Radius (µm)	10					User UGT1	0
No. of Bins (Simulation)	30					FMO1	0
Minimum Radius (µm)(Simulation)	0.1					FMO3	30
Maximum Radius (µm)(Simulation)	11					FMO5	25
Particle Drift Effect model	Off					FMOUser	0
Step Type(Simulation)	Uniform
DLM Scalar	All Segments
DLM Scalar values	1
Particle density (g/mL)	1.2
Viscosity Model	Off
Viscosity Model Exponent	0.987
Diffusion coeff. input type	Predicted
Diffusion coeff value Uncharged (1 cP, 37°C ) (10-4 cm²/min)	4.64857
Diffusion coeff value Ion (1 cP, 37°C ) (10-4 cm²/min)	4.64857
Diffusion coeff, micelle (1 cP, 37°C ) (10-4 cm²/min) mean	0.78
Diffusion coeff, micelle CV (%)	20
heff method selected	Hintz-Johnson
heff cut-off type	Default
heff cut-off value (µm)	30
Bile Micelle mediated solubilisation	Off
Absorption Scalars (no units)	SI Global
Absorption Scalar SI Global	1
Absorption Scalar Colon	1
Portal Vein Uptake Driving Concentration	Total
Basolateral Permeability Scalars (no units)	SI Global
Basolateral Permeability Scalar SI Global	1
Basolateral Permeability Scalar Colon	1
Segregated transit time model	Not activated
Distribution
Distribution Model	Full PBPK Model
Replacement Organ?	No
Organ Replaced	n/a
User-defined Additional Organ	No
Type	n/a
Vss input type	Predicted
Prediction Method	Method 2
Concentration-dependent volume	No
log Po:w	3.91
logP vo:w input type	Predicted
logP vo:w Prediction Method	Hansch
logP vo:w Hansch a	1.115
logP vo:w Hansch b	-1.35
Compound Type	Monoprotic Acid
pKa 1	3.7
Adipose input type	User
Adipose	0.027
Bone input type	Predicted
Brain input type	User
Brain	0.022
Gut input type	User
Gut	0.254
Heart input type	User
Heart	0.113
Kidney input type	User
Kidney	0.59
Liver input type	User
Liver	4.01
Lung input type	User
Lung	0.107
Muscle input type	Predicted
Skin input type	Predicted
Spleen input type	User
Spleen	0.063
Pancreas input type	Predicted
Kp Scalar	1
Smoothing Function	Off
Lipid Binding Scalar	1
Use Pvo:w for Neutral Lipid Partition in All Tissues	No
Elimination
Clearance Type	In Vivo Clearance
CL (po) (L/h)	0.263
CV CL (po) (%)	0
Active Hepatic Scalar (Net)	1
CL R (L/h)	0
Transporters Interaction
Organ/Tissue	Gut
Transporter	ABCG2 (BCRP)
Ki (µM)	2.36
fuinc (Ki)	1
Organ/Tissue	Kidney
Transporter	SLC22A6 (OAT1)
Ki (µM)	2.9
fuinc (Ki)	1
Transporter	SLC22A8 (OAT3)
Ki (µM)	2.36
fuinc (Ki)	1
Transporter	ABCG2 (BCRP)
Ki (µM)	1.16
fuinc (Ki)	1
Organ/Tissue	Liver
Transporter	ABCG2 (BCRP)
Ki (µM)	1.16
fuinc (Ki)	1
Organ/Tissue	Tumour
Tumour Permeability limited Model	Off

## Sheet: Ode State Info
Index	Model	State variable name (no PK interaction)
0	0	Substrate liver concentration
1	0	Substrate systemic concentration
2	0	Substrate adipose concentration
3	0	Substrate arterial blood concentration
4	0	Substrate bone concentration
5	0	Substrate brain concentration
6	0	Substrate heart concentration
7	0	Substrate gi tract (tissue) concentration
8	0	Substrate kidney concentration
9	0	Substrate lung concentration
10	0	Substrate muscle concentration
11	0	Substrate spleen concentration
12	0	Substrate skin concentration
13	0	Substrate additional organ concentration
14	0	Substrate pancreas concentration
15	0	Substrate lymph concentration
16	0	Substrate amount in dosed absorption compartment
17	0	Substrate renal amount excreted
18	0	UGT1A1 amount in gut
19	0	UGT1A1 amount in colon
20	0	UGT1A1 amount in liver
21	0	UGT1A1 amount in kidney
22	0	UGT1A3 amount in gut
23	0	UGT1A3 amount in colon
24	0	UGT1A3 amount in liver
25	0	UGT1A3 amount in kidney
26	0	UGT1A9 amount in gut
27	0	UGT1A9 amount in colon
28	0	UGT1A9 amount in liver
29	0	UGT1A9 amount in kidney
30	0	Substrate Liver intracellular water concentration
31	0	Substrate secreted from gall bladder amount
32	0	Substrate gall bladder amount
33	0	Gallbladder Volume
34	0	Bile Salt Mass in Gallbladder
35	0	Bile Salt Mass in Faeces
36	0	Bile Salts Mass in Duodenum
37	0	Bile Salts Mass in Jejunum I
38	0	Bile Salts Mass in Jejunum II
39	0	Bile Salts Mass in Ileum I
40	0	Bile Salts Mass in Ileum II
41	0	Bile Salts Mass in Ileum III
42	0	Bile Salts Mass in Ileum IV
43	0	Bile Salts Mass in Colon
44	0	PD Custom Ode state 1: Single molecule of Tafamidis - TTR complex
45	0	PD Custom Ode state 2: Double molecule of Tafamidis - TTR complex
46	0	PD Custom Ode state 3: Free TTR concentration
47	0	PD Custom Ode state 4: Monomer concentration
48	0	PD Custom Ode state 5: Single molecule of Tafamidis - Albumin complex
49	0	PD Custom Ode state 6: Free Albumin concentration
50	0	PD Custom Ode state 7: Free drug concentration
51	0	PD Custom Ode state 8: Bound TTR
52	0	PD Custom Ode state 9: Total TTR
53	0	UGT1A1 amount in Stomach
54	0	UGT1A1 amount in Duodenum
55	0	UGT1A1 amount in Jejunum I
56	0	UGT1A1 amount in Jejunum II
57	0	UGT1A1 amount in Ileum I
58	0	UGT1A1 amount in Ileum II
59	0	UGT1A1 amount in Ileum III
60	0	UGT1A1 amount in Ileum IV
61	0	UGT1A3 amount in Stomach
62	0	UGT1A3 amount in Duodenum
63	0	UGT1A3 amount in Jejunum I
64	0	UGT1A3 amount in Jejunum II
65	0	UGT1A3 amount in Ileum I
66	0	UGT1A3 amount in Ileum II
67	0	UGT1A3 amount in Ileum III
68	0	UGT1A3 amount in Ileum IV
69	0	UGT1A9 amount in Stomach
70	0	UGT1A9 amount in Duodenum
71	0	UGT1A9 amount in Jejunum I
72	0	UGT1A9 amount in Jejunum II
73	0	UGT1A9 amount in Ileum I
74	0	UGT1A9 amount in Ileum II
75	0	UGT1A9 amount in Ileum III
76	0	UGT1A9 amount in Ileum IV
77	0	Water volume in Stomach
78	0	Water volume in Duodenum
79	0	Water volume in Jejunum I
80	0	Water volume in Jejunum II
81	0	Water volume in Ileum I
82	0	Water volume in Ileum II
83	0	Water volume in Ileum III
84	0	Water volume in Ileum IV
85	0	Water volume in Colon
86	0	Sub solid amount in faeces
87	0	Sub dissolved amount in faeces
88	0	Sub unreleased amount in faeces
89	0	Sub cumulative total dissolved amount
90	0	Sub dissolved amount in Stomach
91	0	Sub dissolved amount in Duodenum
92	0	Sub dissolved amount in Jejunum I
93	0	Sub dissolved amount in Jejunum II
94	0	Sub dissolved amount in Ileum I
95	0	Sub dissolved amount in Ileum II
96	0	Sub dissolved amount in Ileum III
97	0	Sub dissolved amount in Ileum IV
98	0	Sub dissolved amount in Colon
99	0	Sub dissolved amount in faeces (PPB Model)
100	0	Sub Normalised fine particle distribution in Stomach solid state 0 bin 0
101	0	Sub Normalised fine particle distribution in Duodenum solid state 0 bin 0
102	0	Sub Normalised fine particle distribution in Jejunum I solid state 0 bin 0
103	0	Sub Normalised fine particle distribution in Jejunum II solid state 0 bin 0
104	0	Sub Normalised fine particle distribution in Ileum I solid state 0 bin 0
105	0	Sub Normalised fine particle distribution in Ileum II solid state 0 bin 0
106	0	Sub Normalised fine particle distribution in Ileum III solid state 0 bin 0
107	0	Sub Normalised fine particle distribution in Ileum IV solid state 0 bin 0
108	0	Sub Normalised fine particle distribution in Colon solid state 0 bin 0
109	0	Sub Normalised fine particle distribution in faeces solid state 0 bin 0
110	0	Sub Normalised fine particle distribution in Stomach solid state 0 bin 1
111	0	Sub Normalised fine particle distribution in Duodenum solid state 0 bin 1
112	0	Sub Normalised fine particle distribution in Jejunum I solid state 0 bin 1
113	0	Sub Normalised fine particle distribution in Jejunum II solid state 0 bin 1
114	0	Sub Normalised fine particle distribution in Ileum I solid state 0 bin 1
115	0	Sub Normalised fine particle distribution in Ileum II solid state 0 bin 1
116	0	Sub Normalised fine particle distribution in Ileum III solid state 0 bin 1
117	0	Sub Normalised fine particle distribution in Ileum IV solid state 0 bin 1
118	0	Sub Normalised fine particle distribution in Colon solid state 0 bin 1
119	0	Sub Normalised fine particle distribution in faeces solid state 0 bin 1
120	0	Sub Normalised fine particle distribution in Stomach solid state 0 bin 2
121	0	Sub Normalised fine particle distribution in Duodenum solid state 0 bin 2
122	0	Sub Normalised fine particle distribution in Jejunum I solid state 0 bin 2
123	0	Sub Normalised fine particle distribution in Jejunum II solid state 0 bin 2
124	0	Sub Normalised fine particle distribution in Ileum I solid state 0 bin 2
125	0	Sub Normalised fine particle distribution in Ileum II solid state 0 bin 2
126	0	Sub Normalised fine particle distribution in Ileum III solid state 0 bin 2
127	0	Sub Normalised fine particle distribution in Ileum IV solid state 0 bin 2
128	0	Sub Normalised fine particle distribution in Colon solid state 0 bin 2
129	0	Sub Normalised fine particle distribution in faeces solid state 0 bin 2
130	0	Sub Normalised fine particle distribution in Stomach solid state 0 bin 3
131	0	Sub Normalised fine particle distribution in Duodenum solid state 0 bin 3
132	0	Sub Normalised fine particle distribution in Jejunum I solid state 0 bin 3
133	0	Sub Normalised fine particle distribution in Jejunum II solid state 0 bin 3
134	0	Sub Normalised fine particle distribution in Ileum I solid state 0 bin 3
135	0	Sub Normalised fine particle distribution in Ileum II solid state 0 bin 3
136	0	Sub Normalised fine particle distribution in Ileum III solid state 0 bin 3
137	0	Sub Normalised fine particle distribution in Ileum IV solid state 0 bin 3
138	0	Sub Normalised fine particle distribution in Colon solid state 0 bin 3
139	0	Sub Normalised fine particle distribution in faeces solid state 0 bin 3
140	0	Sub Normalised fine particle distribution in Stomach solid state 0 bin 4
141	0	Sub Normalised fine particle distribution in Duodenum solid state 0 bin 4
142	0	Sub Normalised fine particle distribution in Jejunum I solid state 0 bin 4
143	0	Sub Normalised fine particle distribution in Jejunum II solid state 0 bin 4
144	0	Sub Normalised fine particle distribution in Ileum I solid state 0 bin 4
145	0	Sub Normalised fine particle distribution in Ileum II solid state 0 bin 4
146	0	Sub Normalised fine particle distribution in Ileum III solid state 0 bin 4
147	0	Sub Normalised fine particle distribution in Ileum IV solid state 0 bin 4
148	0	Sub Normalised fine particle distribution in Colon solid state 0 bin 4
149	0	Sub Normalised fine particle distribution in faeces solid state 0 bin 4
150	0	Sub Normalised fine particle distribution in Stomach solid state 0 bin 5
151	0	Sub Normalised fine particle distribution in Duodenum solid state 0 bin 5
152	0	Sub Normalised fine particle distribution in Jejunum I solid state 0 bin 5
153	0	Sub Normalised fine particle distribution in Jejunum II solid state 0 bin 5
154	0	Sub Normalised fine particle distribution in Ileum I solid state 0 bin 5
155	0	Sub Normalised fine particle distribution in Ileum II solid state 0 bin 5
156	0	Sub Normalised fine particle distribution in Ileum III solid state 0 bin 5
157	0	Sub Normalised fine particle distribution in Ileum IV solid state 0 bin 5
158	0	Sub Normalised fine particle distribution in Colon solid state 0 bin 5
159	0	Sub Normalised fine particle distribution in faeces solid state 0 bin 5
160	0	Sub Normalised fine particle distribution in Stomach solid state 0 bin 6
161	0	Sub Normalised fine particle distribution in Duodenum solid state 0 bin 6
162	0	Sub Normalised fine particle distribution in Jejunum I solid state 0 bin 6
163	0	Sub Normalised fine particle distribution in Jejunum II solid state 0 bin 6
164	0	Sub Normalised fine particle distribution in Ileum I solid state 0 bin 6
165	0	Sub Normalised fine particle distribution in Ileum II solid state 0 bin 6
166	0	Sub Normalised fine particle distribution in Ileum III solid state 0 bin 6
167	0	Sub Normalised fine particle distribution in Ileum IV solid state 0 bin 6
168	0	Sub Normalised fine particle distribution in Colon solid state 0 bin 6
169	0	Sub Normalised fine particle distribution in faeces solid state 0 bin 6
170	0	Sub Normalised fine particle distribution in Stomach solid state 0 bin 7
171	0	Sub Normalised fine particle distribution in Duodenum solid state 0 bin 7
172	0	Sub Normalised fine particle distribution in Jejunum I solid state 0 bin 7
173	0	Sub Normalised fine particle distribution in Jejunum II solid state 0 bin 7
174	0	Sub Normalised fine particle distribution in Ileum I solid state 0 bin 7
175	0	Sub Normalised fine particle distribution in Ileum II solid state 0 bin 7
176	0	Sub Normalised fine particle distribution in Ileum III solid state 0 bin 7
177	0	Sub Normalised fine particle distribution in Ileum IV solid state 0 bin 7
178	0	Sub Normalised fine particle distribution in Colon solid state 0 bin 7
179	0	Sub Normalised fine particle distribution in faeces solid state 0 bin 7
180	0	Sub Normalised fine particle distribution in Stomach solid state 0 bin 8
181	0	Sub Normalised fine particle distribution in Duodenum solid state 0 bin 8
182	0	Sub Normalised fine particle distribution in Jejunum I solid state 0 bin 8
183	0	Sub Normalised fine particle distribution in Jejunum II solid state 0 bin 8
184	0	Sub Normalised fine particle distribution in Ileum I solid state 0 bin 8
185	0	Sub Normalised fine particle distribution in Ileum II solid state 0 bin 8
186	0	Sub Normalised fine particle distribution in Ileum III solid state 0 bin 8
187	0	Sub Normalised fine particle distribution in Ileum IV solid state 0 bin 8
188	0	Sub Normalised fine particle distribution in Colon solid state 0 bin 8
189	0	Sub Normalised fine particle distribution in faeces solid state 0 bin 8
190	0	Sub Normalised fine particle distribution in Stomach solid state 0 bin 9
191	0	Sub Normalised fine particle distribution in Duodenum solid state 0 bin 9
192	0	Sub Normalised fine particle distribution in Jejunum I solid state 0 bin 9
193	0	Sub Normalised fine particle distribution in Jejunum II solid state 0 bin 9
194	0	Sub Normalised fine particle distribution in Ileum I solid state 0 bin 9
195	0	Sub Normalised fine particle distribution in Ileum II solid state 0 bin 9
196	0	Sub Normalised fine particle distribution in Ileum III solid state 0 bin 9
197	0	Sub Normalised fine particle distribution in Ileum IV solid state 0 bin 9
198	0	Sub Normalised fine particle distribution in Colon solid state 0 bin 9
199	0	Sub Normalised fine particle distribution in faeces solid state 0 bin 9
200	0	Sub Normalised fine particle distribution in Stomach solid state 0 bin 10
201	0	Sub Normalised fine particle distribution in Duodenum solid state 0 bin 10
202	0	Sub Normalised fine particle distribution in Jejunum I solid state 0 bin 10
203	0	Sub Normalised fine particle distribution in Jejunum II solid state 0 bin 10
204	0	Sub Normalised fine particle distribution in Ileum I solid state 0 bin 10
205	0	Sub Normalised fine particle distribution in Ileum II solid state 0 bin 10
206	0	Sub Normalised fine particle distribution in Ileum III solid state 0 bin 10
207	0	Sub Normalised fine particle distribution in Ileum IV solid state 0 bin 10
208	0	Sub Normalised fine particle distribution in Colon solid state 0 bin 10
209	0	Sub Normalised fine particle distribution in faeces solid state 0 bin 10
210	0	Sub Normalised fine particle distribution in Stomach solid state 0 bin 11
211	0	Sub Normalised fine particle distribution in Duodenum solid state 0 bin 11
212	0	Sub Normalised fine particle distribution in Jejunum I solid state 0 bin 11
213	0	Sub Normalised fine particle distribution in Jejunum II solid state 0 bin 11
214	0	Sub Normalised fine particle distribution in Ileum I solid state 0 bin 11
215	0	Sub Normalised fine particle distribution in Ileum II solid state 0 bin 11
216	0	Sub Normalised fine particle distribution in Ileum III solid state 0 bin 11
217	0	Sub Normalised fine particle distribution in Ileum IV solid state 0 bin 11
218	0	Sub Normalised fine particle distribution in Colon solid state 0 bin 11
219	0	Sub Normalised fine particle distribution in faeces solid state 0 bin 11
220	0	Sub Normalised fine particle distribution in Stomach solid state 0 bin 12
221	0	Sub Normalised fine particle distribution in Duodenum solid state 0 bin 12
222	0	Sub Normalised fine particle distribution in Jejunum I solid state 0 bin 12
223	0	Sub Normalised fine particle distribution in Jejunum II solid state 0 bin 12
224	0	Sub Normalised fine particle distribution in Ileum I solid state 0 bin 12
225	0	Sub Normalised fine particle distribution in Ileum II solid state 0 bin 12
226	0	Sub Normalised fine particle distribution in Ileum III solid state 0 bin 12
227	0	Sub Normalised fine particle distribution in Ileum IV solid state 0 bin 12
228	0	Sub Normalised fine particle distribution in Colon solid state 0 bin 12
229	0	Sub Normalised fine particle distribution in faeces solid state 0 bin 12
230	0	Sub Normalised fine particle distribution in Stomach solid state 0 bin 13
231	0	Sub Normalised fine particle distribution in Duodenum solid state 0 bin 13
232	0	Sub Normalised fine particle distribution in Jejunum I solid state 0 bin 13
233	0	Sub Normalised fine particle distribution in Jejunum II solid state 0 bin 13
234	0	Sub Normalised fine particle distribution in Ileum I solid state 0 bin 13
235	0	Sub Normalised fine particle distribution in Ileum II solid state 0 bin 13
236	0	Sub Normalised fine particle distribution in Ileum III solid state 0 bin 13
237	0	Sub Normalised fine particle distribution in Ileum IV solid state 0 bin 13
238	0	Sub Normalised fine particle distribution in Colon solid state 0 bin 13
239	0	Sub Normalised fine particle distribution in faeces solid state 0 bin 13
240	0	Sub Normalised fine particle distribution in Stomach solid state 0 bin 14
241	0	Sub Normalised fine particle distribution in Duodenum solid state 0 bin 14
242	0	Sub Normalised fine particle distribution in Jejunum I solid state 0 bin 14
243	0	Sub Normalised fine particle distribution in Jejunum II solid state 0 bin 14
244	0	Sub Normalised fine particle distribution in Ileum I solid state 0 bin 14
245	0	Sub Normalised fine particle distribution in Ileum II solid state 0 bin 14
246	0	Sub Normalised fine particle distribution in Ileum III solid state 0 bin 14
247	0	Sub Normalised fine particle distribution in Ileum IV solid state 0 bin 14
248	0	Sub Normalised fine particle distribution in Colon solid state 0 bin 14
249	0	Sub Normalised fine particle distribution in faeces solid state 0 bin 14
250	0	Sub Normalised fine particle distribution in Stomach solid state 0 bin 15
251	0	Sub Normalised fine particle distribution in Duodenum solid state 0 bin 15
252	0	Sub Normalised fine particle distribution in Jejunum I solid state 0 bin 15
253	0	Sub Normalised fine particle distribution in Jejunum II solid state 0 bin 15
254	0	Sub Normalised fine particle distribution in Ileum I solid state 0 bin 15
255	0	Sub Normalised fine particle distribution in Ileum II solid state 0 bin 15
256	0	Sub Normalised fine particle distribution in Ileum III solid state 0 bin 15
257	0	Sub Normalised fine particle distribution in Ileum IV solid state 0 bin 15
258	0	Sub Normalised fine particle distribution in Colon solid state 0 bin 15
259	0	Sub Normalised fine particle distribution in faeces solid state 0 bin 15
260	0	Sub Normalised fine particle distribution in Stomach solid state 0 bin 16
261	0	Sub Normalised fine particle distribution in Duodenum solid state 0 bin 16
262	0	Sub Normalised fine particle distribution in Jejunum I solid state 0 bin 16
263	0	Sub Normalised fine particle distribution in Jejunum II solid state 0 bin 16
264	0	Sub Normalised fine particle distribution in Ileum I solid state 0 bin 16
265	0	Sub Normalised fine particle distribution in Ileum II solid state 0 bin 16
266	0	Sub Normalised fine particle distribution in Ileum III solid state 0 bin 16
267	0	Sub Normalised fine particle distribution in Ileum IV solid state 0 bin 16
268	0	Sub Normalised fine particle distribution in Colon solid state 0 bin 16
269	0	Sub Normalised fine particle distribution in faeces solid state 0 bin 16
270	0	Sub Normalised fine particle distribution in Stomach solid state 0 bin 17
271	0	Sub Normalised fine particle distribution in Duodenum solid state 0 bin 17
272	0	Sub Normalised fine particle distribution in Jejunum I solid state 0 bin 17
273	0	Sub Normalised fine particle distribution in Jejunum II solid state 0 bin 17
274	0	Sub Normalised fine particle distribution in Ileum I solid state 0 bin 17
275	0	Sub Normalised fine particle distribution in Ileum II solid state 0 bin 17
276	0	Sub Normalised fine particle distribution in Ileum III solid state 0 bin 17
277	0	Sub Normalised fine particle distribution in Ileum IV solid state 0 bin 17
278	0	Sub Normalised fine particle distribution in Colon solid state 0 bin 17
279	0	Sub Normalised fine particle distribution in faeces solid state 0 bin 17
280	0	Sub Normalised fine particle distribution in Stomach solid state 0 bin 18
281	0	Sub Normalised fine particle distribution in Duodenum solid state 0 bin 18
282	0	Sub Normalised fine particle distribution in Jejunum I solid state 0 bin 18
283	0	Sub Normalised fine particle distribution in Jejunum II solid state 0 bin 18
284	0	Sub Normalised fine particle distribution in Ileum I solid state 0 bin 18
285	0	Sub Normalised fine particle distribution in Ileum II solid state 0 bin 18
286	0	Sub Normalised fine particle distribution in Ileum III solid state 0 bin 18
287	0	Sub Normalised fine particle distribution in Ileum IV solid state 0 bin 18
288	0	Sub Normalised fine particle distribution in Colon solid state 0 bin 18
289	0	Sub Normalised fine particle distribution in faeces solid state 0 bin 18
290	0	Sub Normalised fine particle distribution in Stomach solid state 0 bin 19
291	0	Sub Normalised fine particle distribution in Duodenum solid state 0 bin 19
292	0	Sub Normalised fine particle distribution in Jejunum I solid state 0 bin 19
293	0	Sub Normalised fine particle distribution in Jejunum II solid state 0 bin 19
294	0	Sub Normalised fine particle distribution in Ileum I solid state 0 bin 19
295	0	Sub Normalised fine particle distribution in Ileum II solid state 0 bin 19
296	0	Sub Normalised fine particle distribution in Ileum III solid state 0 bin 19
297	0	Sub Normalised fine particle distribution in Ileum IV solid state 0 bin 19
298	0	Sub Normalised fine particle distribution in Colon solid state 0 bin 19
299	0	Sub Normalised fine particle distribution in faeces solid state 0 bin 19
300	0	Sub Normalised fine particle distribution in Stomach solid state 0 bin 20
301	0	Sub Normalised fine particle distribution in Duodenum solid state 0 bin 20
302	0	Sub Normalised fine particle distribution in Jejunum I solid state 0 bin 20
303	0	Sub Normalised fine particle distribution in Jejunum II solid state 0 bin 20
304	0	Sub Normalised fine particle distribution in Ileum I solid state 0 bin 20
305	0	Sub Normalised fine particle distribution in Ileum II solid state 0 bin 20
306	0	Sub Normalised fine particle distribution in Ileum III solid state 0 bin 20
307	0	Sub Normalised fine particle distribution in Ileum IV solid state 0 bin 20
308	0	Sub Normalised fine particle distribution in Colon solid state 0 bin 20
309	0	Sub Normalised fine particle distribution in faeces solid state 0 bin 20
310	0	Sub Normalised fine particle distribution in Stomach solid state 0 bin 21
311	0	Sub Normalised fine particle distribution in Duodenum solid state 0 bin 21
312	0	Sub Normalised fine particle distribution in Jejunum I solid state 0 bin 21
313	0	Sub Normalised fine particle distribution in Jejunum II solid state 0 bin 21
314	0	Sub Normalised fine particle distribution in Ileum I solid state 0 bin 21
315	0	Sub Normalised fine particle distribution in Ileum II solid state 0 bin 21
316	0	Sub Normalised fine particle distribution in Ileum III solid state 0 bin 21
317	0	Sub Normalised fine particle distribution in Ileum IV solid state 0 bin 21
318	0	Sub Normalised fine particle distribution in Colon solid state 0 bin 21
319	0	Sub Normalised fine particle distribution in faeces solid state 0 bin 21
320	0	Sub Normalised fine particle distribution in Stomach solid state 0 bin 22
321	0	Sub Normalised fine particle distribution in Duodenum solid state 0 bin 22
322	0	Sub Normalised fine particle distribution in Jejunum I solid state 0 bin 22
323	0	Sub Normalised fine particle distribution in Jejunum II solid state 0 bin 22
324	0	Sub Normalised fine particle distribution in Ileum I solid state 0 bin 22
325	0	Sub Normalised fine particle distribution in Ileum II solid state 0 bin 22
326	0	Sub Normalised fine particle distribution in Ileum III solid state 0 bin 22
327	0	Sub Normalised fine particle distribution in Ileum IV solid state 0 bin 22
328	0	Sub Normalised fine particle distribution in Colon solid state 0 bin 22
329	0	Sub Normalised fine particle distribution in faeces solid state 0 bin 22
330	0	Sub Normalised fine particle distribution in Stomach solid state 0 bin 23
331	0	Sub Normalised fine particle distribution in Duodenum solid state 0 bin 23
332	0	Sub Normalised fine particle distribution in Jejunum I solid state 0 bin 23
333	0	Sub Normalised fine particle distribution in Jejunum II solid state 0 bin 23
334	0	Sub Normalised fine particle distribution in Ileum I solid state 0 bin 23
335	0	Sub Normalised fine particle distribution in Ileum II solid state 0 bin 23
336	0	Sub Normalised fine particle distribution in Ileum III solid state 0 bin 23
337	0	Sub Normalised fine particle distribution in Ileum IV solid state 0 bin 23
338	0	Sub Normalised fine particle distribution in Colon solid state 0 bin 23
339	0	Sub Normalised fine particle distribution in faeces solid state 0 bin 23
340	0	Sub Normalised fine particle distribution in Stomach solid state 0 bin 24
341	0	Sub Normalised fine particle distribution in Duodenum solid state 0 bin 24
342	0	Sub Normalised fine particle distribution in Jejunum I solid state 0 bin 24
343	0	Sub Normalised fine particle distribution in Jejunum II solid state 0 bin 24
344	0	Sub Normalised fine particle distribution in Ileum I solid state 0 bin 24
345	0	Sub Normalised fine particle distribution in Ileum II solid state 0 bin 24
346	0	Sub Normalised fine particle distribution in Ileum III solid state 0 bin 24
347	0	Sub Normalised fine particle distribution in Ileum IV solid state 0 bin 24
348	0	Sub Normalised fine particle distribution in Colon solid state 0 bin 24
349	0	Sub Normalised fine particle distribution in faeces solid state 0 bin 24
350	0	Sub Normalised fine particle distribution in Stomach solid state 0 bin 25
351	0	Sub Normalised fine particle distribution in Duodenum solid state 0 bin 25
352	0	Sub Normalised fine particle distribution in Jejunum I solid state 0 bin 25
353	0	Sub Normalised fine particle distribution in Jejunum II solid state 0 bin 25
354	0	Sub Normalised fine particle distribution in Ileum I solid state 0 bin 25
355	0	Sub Normalised fine particle distribution in Ileum II solid state 0 bin 25
356	0	Sub Normalised fine particle distribution in Ileum III solid state 0 bin 25
357	0	Sub Normalised fine particle distribution in Ileum IV solid state 0 bin 25
358	0	Sub Normalised fine particle distribution in Colon solid state 0 bin 25
359	0	Sub Normalised fine particle distribution in faeces solid state 0 bin 25
360	0	Sub Normalised fine particle distribution in Stomach solid state 0 bin 26
361	0	Sub Normalised fine particle distribution in Duodenum solid state 0 bin 26
362	0	Sub Normalised fine particle distribution in Jejunum I solid state 0 bin 26
363	0	Sub Normalised fine particle distribution in Jejunum II solid state 0 bin 26
364	0	Sub Normalised fine particle distribution in Ileum I solid state 0 bin 26
365	0	Sub Normalised fine particle distribution in Ileum II solid state 0 bin 26
366	0	Sub Normalised fine particle distribution in Ileum III solid state 0 bin 26
367	0	Sub Normalised fine particle distribution in Ileum IV solid state 0 bin 26
368	0	Sub Normalised fine particle distribution in Colon solid state 0 bin 26
369	0	Sub Normalised fine particle distribution in faeces solid state 0 bin 26
370	0	Sub Normalised fine particle distribution in Stomach solid state 0 bin 27
371	0	Sub Normalised fine particle distribution in Duodenum solid state 0 bin 27
372	0	Sub Normalised fine particle distribution in Jejunum I solid state 0 bin 27
373	0	Sub Normalised fine particle distribution in Jejunum II solid state 0 bin 27
374	0	Sub Normalised fine particle distribution in Ileum I solid state 0 bin 27
375	0	Sub Normalised fine particle distribution in Ileum II solid state 0 bin 27
376	0	Sub Normalised fine particle distribution in Ileum III solid state 0 bin 27
377	0	Sub Normalised fine particle distribution in Ileum IV solid state 0 bin 27
378	0	Sub Normalised fine particle distribution in Colon solid state 0 bin 27
379	0	Sub Normalised fine particle distribution in faeces solid state 0 bin 27
380	0	Sub Normalised fine particle distribution in Stomach solid state 0 bin 28
381	0	Sub Normalised fine particle distribution in Duodenum solid state 0 bin 28
382	0	Sub Normalised fine particle distribution in Jejunum I solid state 0 bin 28
383	0	Sub Normalised fine particle distribution in Jejunum II solid state 0 bin 28
384	0	Sub Normalised fine particle distribution in Ileum I solid state 0 bin 28
385	0	Sub Normalised fine particle distribution in Ileum II solid state 0 bin 28
386	0	Sub Normalised fine particle distribution in Ileum III solid state 0 bin 28
387	0	Sub Normalised fine particle distribution in Ileum IV solid state 0 bin 28
388	0	Sub Normalised fine particle distribution in Colon solid state 0 bin 28
389	0	Sub Normalised fine particle distribution in faeces solid state 0 bin 28
390	0	Sub Normalised fine particle distribution in Stomach solid state 0 bin 29
391	0	Sub Normalised fine particle distribution in Duodenum solid state 0 bin 29
392	0	Sub Normalised fine particle distribution in Jejunum I solid state 0 bin 29
393	0	Sub Normalised fine particle distribution in Jejunum II solid state 0 bin 29
394	0	Sub Normalised fine particle distribution in Ileum I solid state 0 bin 29
395	0	Sub Normalised fine particle distribution in Ileum II solid state 0 bin 29
396	0	Sub Normalised fine particle distribution in Ileum III solid state 0 bin 29
397	0	Sub Normalised fine particle distribution in Ileum IV solid state 0 bin 29
398	0	Sub Normalised fine particle distribution in Colon solid state 0 bin 29
399	0	Sub Normalised fine particle distribution in faeces solid state 0 bin 29
400	0	Sub solid amount in faeces solid state 0
401	0	Sub unreleased amount in faeces solid state 0
402	0	Sub Luminal CLearance Stomach
403	0	Sub Luminal CLearance Duodenum
404	0	Sub Luminal CLearance Jejunum I
405	0	Sub Luminal CLearance Jejunum II
406	0	Sub Luminal CLearance Ileum I
407	0	Sub Luminal CLearance Ileum II
408	0	Sub Luminal CLearance Ileum III
409	0	Sub Luminal CLearance Ileum IV
410	0	Sub Luminal CLearance Colon
411	0	Sub Luminal CLearance Faeces
412	0	The amount of the Substrate converted from PM1 in Stomach
413	0	The amount of the Substrate converted from PM1 in Duodenum
414	0	The amount of the Substrate converted from PM1 in Jejunum I
415	0	The amount of the Substrate converted from PM1 in Jejunum II
416	0	The amount of the Substrate converted from PM1 in Ileum I
417	0	The amount of the Substrate converted from PM1 in Ileum II
418	0	The amount of the Substrate converted from PM1 in Ileum III
419	0	The amount of the Substrate converted from PM1 in Ileum IV
420	0	The amount of the Substrate converted from PM1 in Colon
421	0	Sub concentration in enterocytic compartment Duodenum
422	0	Sub concentration in enterocytic compartment Jejunum I
423	0	Sub concentration in enterocytic compartment Jejunum II
424	0	Sub concentration in enterocytic compartment Ileum I
425	0	Sub concentration in enterocytic compartment Ileum II
426	0	Sub concentration in enterocytic compartment Ileum III
427	0	Sub concentration in enterocytic compartment Ileum IV
428	0	Sub concentration in enterocytic compartment Colon
429	0	Sub metabolite amount in enterocytic compartment Duodenum
430	0	Sub metabolite amount in enterocytic compartment Jejunum I
431	0	Sub metabolite amount in enterocytic compartment Jejunum II
432	0	Sub metabolite amount in enterocytic compartment Ileum I
433	0	Sub metabolite amount in enterocytic compartment Ileum II
434	0	Sub metabolite amount in enterocytic compartment Ileum III
435	0	Sub metabolite amount in enterocytic compartment Ileum IV
436	0	Sub metabolite amount in enterocytic compartment Colon
437	0	Sub amount absorbed through Duodenum
438	0	Sub amount absorbed through Jejunum I
439	0	Sub amount absorbed through Jejunum II
440	0	Sub amount absorbed through Ileum I
441	0	Sub amount absorbed through Ileum II
442	0	Sub amount absorbed through Ileum III
443	0	Sub amount absorbed through Ileum IV
444	0	Sub amount absorbed through Colon
445	0	Sub cumulative amount through enterocyte Duodenum
446	0	Sub cumulative amount through enterocyte Jejunum I
447	0	Sub cumulative amount through enterocyte Jejunum II
448	0	Sub cumulative amount through enterocyte Ileum I
449	0	Sub cumulative amount through enterocyte Ileum II
450	0	Sub cumulative amount through enterocyte Ileum III
451	0	Sub cumulative amount through enterocyte Ileum IV
452	0	Sub cumulative amount through enterocyte Colon
453	0	Sub Net amount of drug entered into enterocyte from Duodenum
454	0	Sub Net amount of drug entered into enterocyte from Jejunum I
455	0	Sub Net amount of drug entered into enterocyte from Jejunum II
456	0	Sub Net amount of drug entered into enterocyte from Ileum I
457	0	Sub Net amount of drug entered into enterocyte from Ileum II
458	0	Sub Net amount of drug entered into enterocyte from Ileum III
459	0	Sub Net amount of drug entered into enterocyte from Ileum IV
460	0	Sub Net amount of drug entered into enterocyte from Colon
461	0	Sub amount absorbed into portal vein
462	0	Sub amount absorbed into systemic circulation
463	0	Sub amount absorbed via enterocyte
464	0	Sub amount absorbed into interstitial fluid
465	0	Sub amount absorbed into lymph
466	0	Sub total dissolved amount in ADAM compartments
467	0	Cumulative amount of Sub leaving the enterocyte to enter the portal vein

## Sheet: Healthy Volunteers
Population		Population : Liver		Population : Kidney		Population : Skin		Population : GI Tract		Population : Lung		Population : Tissue Composition		Population : Blood		Population : Tissue Blood Flow Rates		Population : Full PBPK Model Tissue Pore Sizes		Population : Brain		Population : Additional Organ		Population : FcRn IgG		Population : Lymph		Population : Subcutaneous & Intramuscular		Population : Target		Population : Receptor & RISC		Population : Tumour		Population : Female Reproductive System		Population : Local Injection Site		Population : Rectum
Ref Bodyweight (kg)	80.7056	Liver model	Well Stirred	Male Baseline 1	76.5	MechDermA - Forearm		Length & Diameter of SI & Colon	New	Ventillation-perfusion ratio: Mean	1	Adipose : EW (%)	14.1	Haematocrit Mean : Male	43	Cardiac Output	Scripted	Adipose Jv,s	Predicted	Brain Volume	User-Defined	Additional Organ : EW (%)	14.1	IgG Concentration (µM)	80.7	% of total lymph flow (Adipose)	12.8	SC Site Volume Abdomen (L/kg)	6.7033e-05	Target1 Name	TNF-alpha	Receptor 1 Name	ASGPR	Tumour : Volume (mL)	20	Vagina surface area (cm2)	87.5	Mechansisitic Polymer Based Biodegradable injectables and implants		Rectal blood flow - Male (%CO)	0.0185
Maximum Age (years)	40	Liver weight : Slope vs BSA	0.722	Male Baseline 1 CV (%)	16.1	SCorneum Thickness (µm) : Male	15.7	Enterocyte Height in Small Intestine (µm)	29.8	Ventillation-perfusion ratio: CV (%)	35	Adipose : NL (%)	79	Haematocrit CV (%) : Male	6.5	Cardiac Output CV (%) Male	20	Adipose ns:nl	500	Male Brain Volume CV%	8.7	Additional Organ : IW (%)	3.9	IgG Concentration CV (%)	12.6	% of total lymph flow (Bone)	0	SC Site Volume Abdomen CV (%)	22	Target1 Rmax (µM)	4.47e-06	Receptor 1 Rmax (µM)	0.823	Tumour : CV (%)	30	Vagina surface area CV (%)	9	Physiological injection site	Subcutaneous	Rectal blood flow - Female (%CO)	0.0185
Minimum Age (years)	30	Operational Concentrations	Liver Compartment (Outlet)	Male Age Cut-Off	61	SCorneum Thickness CV (%) : Male	33	Enterocyte Height in Small Intestine CV (%)	11	Volume Airway (L): Mean	0.1	Adipose : NP (%)	0.2	Haematocrit Mean : Female	38	Cardiac Output CV (%) Female	20	Adipose Rpore,s(nm)	8	Female Brain Volume CV%	11.9	Additional Organ : NL (%)	79	IgG KD1 (pH 6.0)(µM)	0.728	% of total lymph flow (Brain)	1.05	SC Site Fraction of Extracellular Water Abdomen	0.141	Target1 Rmax CV (%)	30	Receptor 1 Rmax CV (%)	13.9	Tumour : Density (g/mL)	1	Cervix surface area (cm2)	16.9	Blood flow(% CO)	0.016	Thickness of rectal fluid layer mean (cm)	0.015
Propn of Females	0	Liver weight	Script	Male Age Cut-off Baseline	81.2	SCorneum Thickness (µm) : Female	15.7	Enterocyte Height in Small Intestine Min (µm)	20	Volume Airway (L): CV (%)	30	Bone : EW (%)	9.8	Haematocrit CV (%) : Female	7.1	Cardiac Output Scalar	1	Adipose Rpore,l(nm)	20	CSF production rate	0.021	Additional Organ : NP (%)	0.2	IgG KD1 CV (%)	10	% of total lymph flow (Stomach and Oesophagus)	12	SC Site Kp, ALB Abdomen	0.037	Target1 Kdeg (1/h)	0.877	Receptor 1 Kdeg (1/h)	0.0399	Tumour : Weight (g)	20	Cervix surface area CV (%)	21	Local cell radius(mm)	0.1	Thickness of rectal fluid layer CV (%)	34
BSA C1 Param	0.007184	Liver Volume Male CV (%)	0	Male Age Cut-Off CV1 (%)	27.4	SCorneum Thickness CV (%) : Female	34	Enterocyte Height in Small Intestine Max (µm)	40	Volume Alveoli (L): Mean	5.6	Bone : NL (%)	7.4	AGP Mean : Male	0.793	Adipose : Male (% of Qc)	5	Adipose deltaP (mmHg)	40	CSF production rate CV (%)	10	Additional Organ : AP (mg/g)	0.4	IgG KD2 (pH 6.0)(µM)	2.912	% of total lymph flow (Heart)	1	SC Site Blood Flow Abdomen (% of Qc)	0.0028	Target1 Kdeg CV (%)	30	Receptor 1 Kdeg CV (%)	23.8	Tumour : CV (%)	0	Vagina : cervix surface correlation coefficient	0	Local cell radius CV(%)	30	Rectal fluid pH mean	7
BSA Wt Exp	0.425	Liver Volume Female CV (%)	0	Male Age Cut-Off CV2 (%)	21.2	SCorneum Fat (%) : Male	12.9	Enterocyte Height in Colon (µm)	29.8	Volume Alveoli (L): CV (%)	10	Bone : NP (%)	0.11	AGP CV (%) : Male	23	Adipose : Female (% of Qc)	8.5	Adipose Plasma osmotic pressure (mmHg)	25.8	Bulk flow from ISF to CSF (% CSF production)	25	Additional Organ : KpALB	0.037	IgG KD2 CV (%)	30	% of total lymph flow (Kidney)	8.5	SC Site Fraction of Intracellular Water Abdomen	0.039	Target1 Kshed (1/hr)	1e-06	Receptor 1 MW (Da)	280000	Tumour : Blood Flow (mL/min/mL tumour)	0.76	Epithelium thickness (mm)	1	local tissue volume(mL)	5	Rectal fluid pH CV (%)	30
BSA Ht Exp	0.725	Liver Volume Prediction Method	Default	Female Baseline 1	57	SCorneum Fat CV (%) : Male	30	Enterocyte Height in Colon CV (%)	11	Volume Pulmonary Capilliary Blood (L): Mean	0.089	Brain : EW (%)	9.2	AGP Mean : Female	0.715	Bone : Male (% of Qc)	5	Adipose Plasma osmotic pressure CV(%)	10.6	Bulk flow from ISF to CSF (% CSF production) CV (%)	8	Additional Organ : KpLPP	0.068	IgG CLcat (L/h)	0.0175	% of total lymph flow (Liver)	33	SC Site Fraction of Neutral Lipid Abdomen	0.79	Target1 Kshed CV (%)	30	Receptor 2 Name	Receptor 2	Tumour : CV (%)	30	Epithelium thickness CV (%)	40	local tissue volume CV(%)	30	Thickness of rectal epithelium layer mean (cm)	0.21
HT & WT option	Values	Liver Density	1080	Female Baseline CV (%)	20.4	SCorneum Fat (%) : Female	12.9	Enterocyte Height in Colon Min (µm)	20	Volume Pulmonary Capilliary Blood (L): CV (%)	20	Brain : NL (%)	5.1	AGP CV (%) : Female	24	Bone : Female (% of Qc)	5	Bone Jv,s	Predicted	CSF spinal absorption rate (%)	38	Additional Organ : membrane potential : (mV)	-41	IgG CLcat CV (%)	10	% of total lymph flow (Lung)	3	SC Site Fraction of Neutral Phospholipid Abdomen	0.002	Target1 Lambda (1/h)	1e-06	Receptor 2 Rmax (µM)	0	Tumour : Lymph Flow (mL/min/mL of tumour)	0	Stroma thickness (mm)	1.2	Lipid cell packing fraction	0.64	Thickness of rectal epithelium layer CV (%)	24
Male Body Weight C0	2.643	MPPGL : Baseline	1.407	Female Age Cut-Off 1	48	SCorneum Fat CV (%) : Female	30	Enterocyte Height in Colon Max (µm)	40	Volume Epithelial Lining Fluid (L): Mean	0.025	Brain : NP (%)	5.65	HSA C0 : Male	50.34	Brain : Male (% of Qc)	12	Bone ns:nl	200	CSF spinal absorption rate CV (%)	30	Additional Organ : subcell membrane potential (mV)	10	Ontogeny Profile	No Profile Used	% of total lymph flow (Muscle)	16	SC Site Kp, LPP Abdomen	0.068	Target1 MW (Da)	17000	Receptor 2 Rmax CV (%)	30	Tumour Tissue Type	Generic	Stroma thickness CV (%)	44	Lipid cell packing fraction CV(%)	15	Regional blood flow scalar to rectum mean	1
Male Body Weight C1	0.0099	MPPGL : C1	0.01579	Female Age Cut-Off Baseline 2	66.2	VEpidermis Thickness (µm) : Male	50.7	Total Length of Small Intestine (Male)	5.32	Volume Epithelial Lining Fluid(L): CV (%)	20	Gut : EW (%)	26.7	HSA C1 : Male	-0.0575	Brain : Female (% of Qc)	12	Bone Rpore,s(nm)	10	Bulk flow from spinal CSF to cranial CSF (% CSF spinal absorption rate)	90	Additional Organ : subcell pH	5	FcRn Concentration (µM)	86	% of total lymph flow (Pancreas)	0.3	SC Site Acidic Phospholipds Abdomen (mg/g)	0.4	Target2 Name	IgE	Receptor 2 Kdeg (1/h)	0	Tumour : EW (%)	32.47	Cervix thickness (mm)	30.2	Viscosity of interstitial fluid(cP)	3.5	Regional blood flow scalar to rectum CV (%)	0
Male Body Weight CV (%)	15	MPPGL : C2	-0.0003824	Female Age Cut-off 1 CV 1 (%)	26.5	VEpidermis Thickness CV (%) : Male	24	Total Length of Small Intestine (Male) CV	20.45	Surface Area Airway (m2): Mean	1.5	Gut : NL (%)	4.87	HSA C2 : Male	-0.0738	Pancreas : Male (% of Qc)	1	Bone Rpore,l(nm)	42	Bulk flow from spinal CSF to cranial CSF (% CSF spinal absorption rate) CV (%)	100	Additional Organ : IW pH	7	FcRn Coefficient	0.95	% of total lymph flow (Skin)	7.3	SC Site Intracellular pH (Local) Abdomen	7	Target2 Rmax (µM)	0.00273	Receptor 2 Kdeg CV (%)	30	Tumour : IW (%)	53.76	Cervix thickness CV (%)	21	Viscosity of interstitial fluid CV(%)	30	Surface area of rectum mean (cm2)	100
Male Height C0	175.32	MPPGL : C3	2.37e-06	Female Age Cut-off 1 CV 2 (%)	22.8	VEpidermis Thickness (µm) : Female	53.8	Total Length of Small Intestine (Female)	5.16	Surface Area Airway (m2): CV (%)	50	Gut : NP (%)	1.63	HSA CV (%) : Male	10	Pancreas : Female (% of Qc)	1	Bone deltaP (mmHg)	40	CSF (% Brain volume) : Male	10.5	Additional Organ Local pH : EW	7.4	σvs (SigmaVs)	Predicted	% of total lymph flow (Spleen)	1	SC Site Volume Arm (L/kg)	6.7033e-05	Target2 Rmax CV (%)	119	Receptor 2 MW (Da)	500000	Tumour : NL (%)	0.89	Luminal fluid volume (mL)	0.5	Surface tension of interstitial fluid(mN / m)	72	Surface area of rectum CV (%)	30
Male Height C1	0.1113	MPPGL : CV (%)	26.9	Female Age Cut-Off 2	78	VEpidermis Thickness CV (%) : Female	19	Total Length of Small Intestine (Female) CV	19.33	Surface Area Alveoli (m2): Mean	140	Heart : EW (%)	31.3	HSA C0 : Female	49.38	Stomach : Male (% of Qc)	1	Bone Plasma osmotic pressure (mmHg)	25.8	CSF (% Brain volume) : Female	9.2	Additional Organ Local pH : IW	7	σvL (SigmaVL)	Predicted	% of total lymph flow (Additional Organ)	0	SC Site Volume Arm CV (%)	22	Target2 Kdeg (1/h)	0.0126	Receptor 3 Name	Receptor 3	Tumour : NP (%)	0.96	Luminal fluid volume CV (%)	30	Surface tension of interstitial fluid CV(%)	30	Viscosity of rectal fluid (cP)	3
Male Height C2	-0.0025	CPPGL : Baseline	28.8945	Female Age Cut-Off Baseline 3	79.5	VEpidermis Fat (%) : Male	3	Total Length of Colon (Male)	1.37	Surface Area Alveoli (m2): CV (%)	30	Heart : NL (%)	1.15	HSA C1 : Female	-0.037	Stomach : Female (% of Qc)	1	Bone Plasma osmotic pressure CV(%)	10.6	Spinal (% CSF) : Male	20	Additional Organ : subcell fraction (%)	0	PSs (L/h)	Predicted	% of total lymph flow (Lymph Nodes)	0.1	SC Site Fraction of Extracellular Water Arm	0.141	Target2 Kdeg CV (%)	30	Receptor 3 Rmax (µM)	0	Tumour : AP (mg/g)	2.4	Luminal fluid pH	4.8	pH of interstitial fluid	7.4	Viscosity of rectal fluid CV (%)	30
Male Height CV (%)	3.9	CPPGL : Correlation Coefficient	1.31032	Female Age Cut-Off 2 CV 1 (%)	38.3	VEpidermis Fat CV (%) : Male	30	Total Length of Colon (Male) CV	28.37	MPPGLu (mg/g lung): Mean	10.51	Heart : NP (%)	1.66	HSA C2 : Female	-0.1286	SI : Male (% of Qc)	10	Brain Jv,s	Predicted	Spinal (% CSF) : Female	20	Additional Organ : Male (% of Qc)	0.65	PSL (L/h)	Predicted	Lymph flow rate (L/h/kg)	0.00385518	SC Site Kp, ALB Arm	0.037	Target2 Kshed (1/hr)	1e-06	Receptor 3 Rmax CV (%)	30	Tumour : KpALB	0.138	Luminal fluid pH CV (%)	18	pH of interstitial fluid CV(%)	15	Rectal fluid molar volume (mL/mol)	18
Female Body Weight C0	2.7383	CPPGL : CV (%)	21.467	Female Age Cut-Off 2 CV 2 (%)	31.6	VEpidermis Fat (%) : Female	3	Total Length of Colon (Female)	1.37	MPPGLu (mg/g lung): CV(%)	40	Kidney : EW (%)	28.3	HSA CV (%) : Female	10	SI : Female (% of Qc)	11	Brain ns:nl	3000000000	Intracranial blood volume (% Brain Volume) : Male	5	Additional Organ : Female (% of Qc)	0.65	Kup (1/h)	0.0298	Lymph volume (L/kg)	0.00386	SC Site Blood Flow Arm (% of Qc)	0.0089	Target2 Kshed CV (%)	30	Receptor 3 Kdeg (1/h)	0	Tumour : Other Protein (µM)	0	Regional blood flow scalar to vagina	1	Mechanistic Suspension Based Long-Acting Injectables		Rectal fluid molar volume CV (%)	30
Female Body Weight C1	0.0091	HPGL : Baseline	3.103	Prediction Method	Method 1	VEpidermis Fat CV (%) : Female	30	Total Length of Colon (Female) CV	28.37	Abundance : CYP1A1 EM Mean	7.36	Kidney : NL (%)	2.07	Other Mean : Male	0	Villi : Male (% of Qc)	6	Brain Rpore,s(nm)	1	Intracranial blood volume (% Brain Volume) : Female	5	Additional Organ % of Body Weight	1	Additional Clearance (L/h)	0.0017	Lymph volume CV (%)	30	SC Site Fraction of Intracellular Water Arm	0.039	Target2 Lambda (1/h)	1e-06	Receptor 3 Kdeg CV (%)	30	Tumour : CV (%)	30	Regional blood flow scalar to vagina CV (%)	0	Physiological injection site	Gluteal
Female Body Weight CV (%)	18.8	HPGL : Age Coefficient	-0.655	GFR Cap Minimum Defined Population Limit (ml/min/1.73m^2)	90			Diameter of the intestine (Duodenum)	0.022	Abundance : CYP1A1 EM CV (%)	35	Kidney : NP (%)	1.62	Other CV (%)(%) : Male	0	Villi : Female (% of Qc)	6	Brain Rpore,l(nm)	13	ICF (% Brain volume)	80	Additional Organ % of Body Weight CV (%)	30	Additional Clearance CV (%)	10	Lymph nodes : EW (%)	15	SC Site Fraction of Neutral Lipid Arm	0.79	Target2 MW (Da)	190000	Receptor 3 MW (Da)	500000	Tumour : EW pH	7.13	Regional blood flow scalar to cervix	1	Fraction of extracellular water	0.091
Female Height C0	161.66	HPGL : CV (%)	41.9	GFR Cap Maximum Defined Population Limit (ml/min/1.73m^2)	400	MechDermA - Upper Arm		Diameter of the intestine (Duodenum) CV	23.94	Abundance : CYP1A1 PM Mean	0	Liver : EW (%)	16.5	Other Mean : Female	0	LI : Male (% of Qc)	4	Brain deltaP (mmHg)	40	Brain Capillary Protein (mg brain capillary protein/g brain)	2.33	Additional Organ Density (g/L)	923	Lymphatic Clearance (L/h)	0	Lymph nodes : KpALB	0.4428	SC Site Fraction of Neutral Phospholipid Arm	0.002	Target3 Name	CD11a	Receptor 4 Name	Receptor 4	Tumour : IW pH	7.26	Regional blood flow scalar to cervix CV (%)	0	Local tissue volume fraction	0.897
Female Height C1	0.1319	P450/10e6 Cells : Baseline	3.034	Ref Value for Males 20~30	130	SCorneum Thickness (µm) : Male	11.9	Diameter of the intestine (Colon)	0.042	Abundance : CYP1A1 PM CV (%)	0	Liver : NL (%)	3.48	Other CV (%)(%) : Female	0	LI : Female (% of Qc)	5	Brain Plasma osmotic pressure (mmHg)	25.8	Brain Capillary Protein CV (%)	47	Additional Organ Capillary Bed (%)	5	Lymphatic Clearance CV (%)	10	Vv (% of Tissue volume) : Lymph nodes	1	SC Site Kp, LPP Arm	0.068	Target3 Rmax (µM)	0.01	Receptor 4 Rmax (µM)	0	Tumour : Vascular volume fraction	12			Vascular volume fraction	0.027
Female Height C2	-0.0027	P450/10e6 Cells : HPGL Coefficient	-0.506	Ref Value for Females 20~30	120	SCorneum Thickness CV (%) : Male	29	Diameter of the intestine (Colon) CV	42.14	Abundance : CYP1A1 UM Mean	0	Liver : NP (%)	2.52	User-defined Binding Type	User-defined	Heart : Male (% of Qc)	4	Brain Plasma osmotic pressure CV(%)	10.6	Brain Neural Parenchymal Protein (mg/g ICF Neural Tissue)	76.29	For neutral (phospho)lipid Partitioning	Using Olive oil-water Partitioning	Krc1 (1/h)	3.13	Ve (% of Tissue volume) : Lymph nodes	0.0125	SC Site Acidic Phospholipds Arm (mg/g)	0.4	Target3 Rmax CV (%)	10	Receptor 4 Rmax CV (%)	30	Tumour : Endosomal volume fraction	1.25			pH of interstitial fluid	7.4
Female Height CV (%)	3.9	Advanced Bile Model	No	Age Limit	140	SCorneum Thickness (µm) : Female	13.9	Fraction of total SI length (Duodenum)	0.05	Abundance : CYP1A1 UM CV (%)	0	Lung : EW (%)	34.8	Ontogeny Profile	No Profile Used	Heart : Female (% of Qc)	5	Gut Jv,s	Predicted	Brain Neural Parenchymal Protein CV (%)	43	Additional Organ : Endothelial Volume (%)	0.35625	Krc2 (1/h)	6.42			SC Site Intracellular pH (Local) Arm	7	Target3 Kdeg (1/h)	0.0185	Receptor 4 Kdeg (1/h)	0	Tumour Growth Inhibition Model Type	Simeoni Cell Distribution			pH of interstitial fluid CV(%)	15
Male Distribution	Uniform	% Hepatic Bile Entering Gallbladder Mean	70.3	Baseline	15.4	SCorneum Thickness CV (%) : Female	28	Fraction of total SI length (Jejunum)	0.35	Abundance : CYP1A1 IM1 Mean	0	Lung : NL (%)	0.3	Other molecular weight (Da)	0	Kidney : Male (% of Qc)	19	Gut ns:nl	1500	Brain Neuronal Protein (mg/g ICF Neural Tissue)	56.57			FR	0.715			SC Site Volume Back (L/kg)	6.7033e-05	Target3 Kdeg CV (%)	10	Receptor 4 Kdeg CV (%)	30	Tumour : Exponential Growth Rate (1/day)	1			Blood flow(% CO)	0.09
Female Distribution	User Defined	% Hepatic Bile Entering Gallbladder CV (%)	32.1	BW Coefficient	2.04	SCorneum Fat (%) : Male	12.9	Fraction of total SI length (Ileum)	0.6	Abundance : CYP1A1 IM1 CV (%)	0	Lung : NP (%)	0.9	Use Plasma ES Option	Yes	Kidney : Female (% of Qc)	17	Gut Rpore,s(nm)	4.7	Brain Neuronal Protein CV (%)	43			Full PBPK Krc1 (1/h)	16.7			SC Site Volume Back CV (%)	22	Target3 Kshed (1/hr)	1e-06	Receptor 4 MW (Da)	500000	Tumour : CV (%)	0			Physiological injection site	Vastus
Frequency of population - 30-40 years	100	IMMC Cycle Time Mean (h)	1.55	BH Coefficient	51.8	SCorneum Fat CV (%) : Male	47	Regional Diameter ratios (Jejunum/Duodenum)	0.94	Abundance : CYP1A1 IM2 Mean	0	Muscle : EW (%)	9.1	Abundance : Plasma ES EM Mean	1	Liver (Art) : Male (% of Qc)	6.5	Gut Rpore,l(nm)	25	Brain Glial Protein (mg/g ICF Neural Tissue)	19.72			Full PBPK Krc2 (1/h)	33.4			SC Site Fraction of Extracellular Water Back	0.141	Target3 Kshed CV (%)	30	Receptor 5 Name	Receptor 5	Tumour : Linear Growth Rate (g/day)	1			Fraction of extracellular water	0.091
Abundance : CYP1A1 PM Freq	0	IMMC Cycle Time CV (%)	55	Weight CV (%)	23.4	SCorneum Fat (%) : Female	12.9	Regional Diameter ratios (Ileum/Duodenum)	0.84	Abundance : CYP1A1 IM2 CV (%)	0	Muscle : NL (%)	2.38	Abundance : Plasma ES EM CV (%)	30	Liver (Art) : Female (% of Qc)	6.5	Gut deltaP (mmHg)	40	Brain Glial Protein CV (%)	43			Full PBPK Krc,1:1 (1/h)	24			SC Site Kp, ALB Back	0.037	Target3 Lambda (1/h)	1e-06	Receptor 5 Rmax (µM)	0	Tumour : CV (%)	0			Local tissue volume fraction	0.897
Abundance : CYP1A1 UM Freq	0	Fasted Gallbladder Emptied at % IMMC Cycle	30	Kidney Density	1050	SCorneum Fat CV (%) : Female	47	S9PPI : input type	Predicted	Lobe Distribution Percentage (%) MPPLu RL	16.67	Muscle : NP (%)	0.72	Abundance : Plasma ES PM Mean	0	Liver (Port) : Male (% of Qc)	19	Gut Plasma osmotic pressure (mmHg)	25.8	Absolute Abundance : ABCB1 (MDR1) (pmol/mg capillary protein)	3.25			Full PBPK Krc,2:1 (1/h)	28			SC Site Blood Flow Back (% of Qc)	0.0072	Target3 MW (Da)	180000	Receptor 5 Rmax CV (%)	30	Tumour : Shape Factor	20			Vascular volume fraction	0.027
Abundance : CYP1A1 IM1 Freq	0	Fasted Gallbladder Release Constant Mean (1/h)	0.18	PTCPGK Mean	99.4	VEpidermis Thickness (µm) : Male	37.1	S9PPI : Mean	5320	Lobe Distribution Percentage (%) MPPLu RM	16.67	Pancreas : EW (%)	12	Abundance : Plasma ES PM CV (%)	0	Liver (Port) : Female (% of Qc)	21.5	Gut Plasma osmotic pressure CV(%)	10.6	Abundance : ABCB1 (MDR1) ET Mean	1			IgG KD1 (7.4>pH>6.0)(µM)	72.8			SC Site Fraction of Intracellular Water Back	0.039	Target4 Name	PD-L1	Receptor 5 Kdeg (1/h)	0	Tumour : Transit Rate Cell Damage (1/day)	1			pH of interstitial fluid	7.4
Abundance : CYP1A1 IM2 Freq	0	Fasted Gallbladder Release Constant CV (%)	30	PTCPGK CV (%)	33	VEpidermis Thickness CV (%) : Male	51	MPPI : Mean	2978	Lobe Distribution Percentage (%) MPPLu RT	16.67	Pancreas : NL (%)	4.1	Abundance : Plasma ES UM Mean	0	Lung : Male (% of Qc)	100	Heart Jv,s	Predicted	Abundance : ABCB1 (MDR1) ET (CV%)	56			IgG KD1 (7.4>pH>6.0) CV(%)	10			SC Site Fraction of Neutral Lipid Back	0.79	Target4 Rmax (µM)	0.00166029	Receptor 5 Kdeg CV (%)	30	Tumour : CV (%)	0			pH of interstitial fluid CV(%)	15
Abundance : CYP1A2 PM Freq	0	Fed Gallbladder Release Constant Mean (1/h)	0.48	MPPGK Mean	12.8	VEpidermis Thickness (µm) : Female	45.7	MPPI : CV (%)	30	Lobe Distribution Percentage (%) MPPLu LL	16.67	Pancreas : NP (%)	0.93	Abundance : Plasma ES UM CV (%)	0	Lung : Female (% of Qc)	100	Heart ns:nl	500	Abundance : ABCB1 (MDR1) PT Mean	0			IgG KD2 (7.4>pH>6.0)(µM)	291.2			SC Site Fraction of Neutral Phospholipid Back	0.002	Target4 Rmax CV (%)	30	Receptor 5 MW (Da)	500000	Tumour : Number Transit Compartments	3			Blood flow(% CO)	0.119
Abundance : CYP1A2 UM Freq	0	Fed Gallbladder Release Constant CV (%)	19	MPPGK CV (%)	55	VEpidermis Thickness CV (%) : Female	62	CPPI : Mean	2342	Lobe Distribution Percentage (%) MPPLu LT	16.67	Skin : EW (%)	62.3	Abundance : Plasma ES IM Mean	0	Muscle : Male (% of Qc)	17	Heart Rpore,s(nm)	7	Abundance : ABCB1 (MDR1) PT (CV%)	0			IgG KD2 (7.4>pH>6.0) CV(%)	10			SC Site Kp, LPP Back	0.068	Target4 Kdeg (1/h)	0.04235	Receptor 6 Name	Receptor 6	ABCB1 (P-gp/MDR1) ET Mean	1			Physiological injection site	Deltoid
Abundance : CYP1A2 IM1 Freq	0	Fasted Gallbladder Residual Volume Mean (%)	79.4	CPPGK Mean	0	VEpidermis Fat (%) : Male	3	CPPI : CV (%)	31	Lobe Distribution Percentage (%) MPPLu LA	8.33	Skin : NL (%)	2.84	Abundance : Plasma ES IM CV (%)	0	Muscle : Female (% of Qc)	12	Heart Rpore,l(nm)	27	Abundance : ABCB1 (MDR1) IT Mean	0			Tau1 (h)	0.0167			SC Site Acidic Phospholipds Back (mg/g)	0.4	Target4 Kdeg CV (%)	30	Receptor 6 Rmax (µM)	0	ABCB1 (P-gp/MDR1) CV (%)	0			Fraction of extracellular water	0.091
Abundance : CYP1A2 IM2 Freq	0	Fasted Gallbladder Residual Volume CV (%)	13.1	CPPGK CV (%)	30	VEpidermis Fat CV (%) : Male	30	MPPC : Mean	923	Lobe Distribution Percentage (%) MPPLu UA	8.33	Skin : NP (%)	1.11			Skin : Male (% of Qc)	5	Heart deltaP (mmHg)	40	Abundance : ABCB1 (MDR1) IT (CV%)	0			Tau hat1 (h)	0.0167			SC Site Intracellular pH (Local) Back	7	Target4 Kshed (1/hr)	1e-06	Receptor 6 Rmax CV (%)	30	ABCB1 (P-gp/MDR1) PT Mean	1			Local tissue volume fraction	0.897
Abundance : CYP2A6 PM Freq	0.003	Fed Gallbladder Residual Volume Mean (%)	59.9	S9 Method	Predicted	VEpidermis Fat (%) : Female	3	MPPC : CV (%)	30	Lobe Distribution Percentage (%) Ventillation Rate RL	25.9	Spleen : EW (%)	20.8			Skin : Female (% of Qc)	5	Heart Plasma osmotic pressure (mmHg)	25.8	Abundance : ABCB1 (MDR1) UT Mean	0			Tau2 (h)	0.00167			SC Site Volume Thigh (L/kg)	6.7033e-05	Target4 Kshed CV (%)	30	Receptor 6 Kdeg (1/h)	0	ABCB1 (P-gp/MDR1) CV (%)	0			Vascular volume fraction	0.027
Abundance : CYP2A6 UM Freq	0	Fed Gallbladder Residual Volume CV (%)	39.6	S9PPGK Mean	12.8	VEpidermis Fat CV (%) : Female	30	TMePPI : Mean	6399	Lobe Distribution Percentage (%) Ventillation Rate RM	12.4	Spleen : NL (%)	2.01			Spleen : Male (% of Qc)	2	Heart Plasma osmotic pressure CV(%)	10.6	Abundance : ABCB1 (MDR1) UT (CV%)	0			FcRn Kdeg (1/h)	4.05e-05			SC Site Volume Thigh CV (%)	22	Target4 Lambda (1/h)	1e-06	Receptor 6 Kdeg CV (%)	30	ABCB1 (P-gp/MDR1) IT Mean	1			pH of interstitial fluid	7.4
Abundance : CYP2A6 IM1 Freq	0.222	Enzyme interCorr Switch	Off	UGT1A1 Population Scalar	0			TMePPI : CV (%)	0	Lobe Distribution Percentage (%) Ventillation Rate RT	14.8	Spleen : NP (%)	1.98			Spleen : Female (% of Qc)	3	Kidney Jv,s	Predicted	Absolute Abundance : ABCC4 (MRP4) (pmol/mg capillary protein)	0.24			Early endosome volume fraction	0.6			SC Site Fraction of Extracellular Water Thigh	0.141	Target4 MW (Da)	33275	Receptor 6 MW (Da)	500000	ABCB1 (P-gp/MDR1) CV (%)	0			pH of interstitial fluid CV(%)	15
Abundance : CYP2A6 IM2 Freq	0.008	Enzyme Corr Switch	On	UGT1A1 EM Mean	1	MechDermA - Lower Leg		TMePPC : Mean	184	Lobe Distribution Percentage (%) Ventillation Rate LL	32.1	Plasma : EW (%)	94.5			Lymph Nodes : Male (% of Qc)	3.89	Kidney ns:nl	2000	Abundance : ABCC4 (MRP4) ET Mean	1			Adipose σvs	Predicted			SC Site Kp, ALB Thigh	0.037	Target5 Name	HER2	Receptor 7 Name	Receptor 7	ABCB1 (P-gp/MDR1) UT Mean	1			Blood flow(% CO)	0.109
Abundance : CYP2B6 PM Freq	0.103	Enz Corr C0	62.775	UGT1A1 EM Mean CV (%)	0	SCorneum Thickness (µm) : Male	16.8	TMePPC : CV (%)	0	Lobe Distribution Percentage (%) Ventillation Rate LT	14.8	Plasma : NL (%)	0.35			Lymph Nodes : Female (% of Qc)	3.89	Kidney Rpore,s(nm)	6	Abundance : ABCC4 (MRP4) ET (CV%)	44			Bone σvs	1			SC Site Blood Flow Thigh (% of Qc)	0.0057	Target5 Rmax (µM)	0.0071	Receptor 7 Rmax (µM)	0	ABCB1 (P-gp/MDR1) CV (%)	0			Physiological injection site	Custom
Abundance : CYP2B6 UM Freq	0.027	Enz Corr C1	0.3934	UGT1A1 PM Mean	0	SCorneum Thickness CV (%) : Male	52	Use NEWE model for MBI and/or induction of gut CYPs	No	Lobe Distribution Percentage (%) Ventillation Rate LA	100	Plasma : NP (%)	0.23			Cervix : Female (% of Qc)	0.15	Kidney Rpore,l(nm)	27	Abundance : ABCC4 (MRP4) PT Mean	0			Brain σvs	Predicted			SC Site Fraction of Intracellular Water Thigh	0.039	Target5 Rmax CV (%)	30	Receptor 7 Rmax CV (%)	30	ABCG2 (BCRP) ET Mean	1			Fraction of extracellular water	0.623
Abundance : CYP2B6 IM1 Freq	0.466	Enz 2 Corr CV	24	UGT1A1 PM Mean CV (%)	0	SCorneum Thickness (µm) : Female	13.9	CYP2C9 EM Mean	12.5	Lobe Distribution Percentage (%) Ventillation Rate UA	100	RBC : EW (%)	0			Vagina : Female (% of Qc)	0.24	Kidney deltaP (mmHg)	40	Abundance : ABCC4 (MRP4) PT (CV%)	0			Gut σvs	Predicted			SC Site Fraction of Neutral Lipid Thigh	0.79	Target5 Kdeg (1/h)	0.09	Receptor 7 Kdeg (1/h)	0	ABCG2 (BCRP) CV (%)	0			Local tissue volume fraction	0.355
Abundance : CYP2B6 IM2 Freq	0	Abundance : CYP1A1 EM Mean	1.24	UGT1A1 UM Mean	0	SCorneum Thickness CV (%) : Female	43	CYP2C9 EM CV (%)	72	Lobe Distribution Percentage (%) Blood Flow Rate RL	31.1	RBC : NL (%)	0.17			Rectum : Male (% of Qc)	0.0185	Kidney Plasma osmotic pressure (mmHg)	25.8	Abundance : ABCC4 (MRP4) IT Mean	0			Heart σvs	Predicted			SC Site Fraction of Neutral Phospholipid Thigh	0.002	Target5 Kdeg CV (%)	30	Receptor 7 Kdeg CV (%)	30	ABCG2 (BCRP) PT Mean	1			Vascular volume fraction	0.05
Abundance : CYP2C8 PM Freq	0	Abundance : CYP1A1 EM CV (%)	118	UGT1A1 UM Mean CV (%)	0	SCorneum Fat (%) : Male	4.7	CYP2C9 PM Mean	5.8	Lobe Distribution Percentage (%) Blood Flow Rate RM	11.8	RBC : NP (%)	0.29			Rectum : Female (% of Qc)	0.0185	Kidney Plasma osmotic pressure CV(%)	10.6	Abundance : ABCC4 (MRP4) IT (CV%)	0			Kidney σvs	Predicted			SC Site Kp, LPP Thigh	0.068	Target5 Kshed (1/hr)	1e-06	Receptor 7 MW (Da)	500000	ABCG2 (BCRP) CV (%)	0			pH of interstitial fluid	7.4
Abundance : CYP2C8 UM Freq	0	Abundance : CYP1A1 PM Mean	0	UGT1A1 IM Mean	0	SCorneum Fat CV (%) : Male	62	CYP2C9 PM Mean CV (%)	72	Lobe Distribution Percentage (%) Blood Flow Rate RT	8.6	Adipose : IW (%)	3.9			Synovial Joint : Male (% of Qc)	0.0336	Liver Jv,s	Predicted	Abundance : ABCC4 (MRP4) UT Mean	0			Liver σvs	Predicted			SC Site Acidic Phospholipds Thigh (mg/g)	0.4	Target5 Kshed CV (%)	30	Receptor 8 Name	Receptor 8	ABCG2 (BCRP) IT Mean	1			pH of interstitial fluid CV(%)	15
Abundance : CYP2C8 IM1 Freq	0	Abundance : CYP1A1 PM CV (%)	0	UGT1A1 IM Mean CV (%)	0	SCorneum Fat (%) : Female	4.7	CYP2C9 UM Mean	0	Lobe Distribution Percentage (%) Blood Flow Rate LL	34.9	Adipose : AP (mg/g)	0.4			Synovial Joint : Female (% of Qc)	0.0336	Liver ns:nl	200	Abundance : ABCC4 (MRP4) UT (CV%)	0			Lung σvs	Predicted			SC Site Intracellular pH (Local) Thigh	7	Target5 Lambda (1/h)	1e-06	Receptor 8 Rmax (µM)	0	ABCG2 (BCRP) CV (%)	0			Blood flow(% CO)	0.035
Abundance : CYP2C8 IM2 Freq	0	Abundance : CYP1A1 UM Mean	0	UGT1A1 Absolute Abundance	0	SCorneum Fat CV (%) : Female	62	CYP2C9 UM Mean CV (%)	0	Lobe Distribution Percentage (%) Blood Flow Rate LT	8.6	Adipose : KpALB	0.037					Liver Rpore,s(nm)	10	Absolute Abundance : ABCG2 (BCRP) (pmol/mg capillary protein)	5.59			Muscle σvs	Predicted					Target5 MW (Da)	185000	Receptor 8 Rmax CV (%)	30	ABCG2 (BCRP) UT Mean	1
Abundance : CYP2C9 PM Freq	0.019	Abundance : CYP1A1 UM CV (%)	0	UGT1A1 Mean Turnover Rate	0.0578	VEpidermis Thickness (µm) : Male	63.4	CYP2C9 IM1 Mean	11	Lobe Distribution Percentage (%) Blood Flow Rate LA	5	Adipose : KpLPP	0.068					Liver Rpore,l(nm)	42	Abundance : ABCG2 (BCRP) ET Mean	1			Skin σvs	Predicted					Target6 Name	IL6R-Liver	Receptor 8 Kdeg (1/h)	0	ABCG2 (BCRP) CV (%)	0
Abundance : CYP2C9 UM Freq	0	Abundance : CYP1A1 IM1 Mean	0	UGT1A1 Mean Turnover Rate CV (%)	30	VEpidermis Thickness CV (%) : Male	32	CYP2C9 IM1 Mean CV (%)	72	Lobe Distribution Percentage (%) Blood Flow Rate UA	2.5	Bone : IW (%)	34.1					Liver deltaP (mmHg)	40	Abundance : ABCG2 (BCRP) ET (CV%)	65			Spleen σvs	Predicted					Target6 Rmax (µM)	0.0022	Receptor 8 Kdeg CV (%)	30	Efflux (Tumour) ET Mean	1
Abundance : CYP2C9 IM1 Freq	0.321	Abundance : CYP1A1 IM1 CV (%)	0	UGT1A3 Population Scalar	0	VEpidermis Thickness (µm) : Female	74.9	CYP2C9 IM2 Mean	0	Lobe Distribution Percentage (%) Alveoli Volume RL	26.3	Bone : AP (mg/g)	0.67					Liver Plasma osmotic pressure (mmHg)	25.8	Abundance : ABCG2 (BCRP) PT Mean	0			Pancreas σvs	Predicted					Target6 Rmax CV (%)	30	Receptor 8 MW (Da)	500000	Efflux (Tumour) CV (%)	0
Abundance : CYP2C9 IM2 Freq	0	Abundance : CYP1A1 IM2 Mean	0	UGT1A3 EM Mean	1	VEpidermis Thickness CV (%) : Female	19	CYP2C9 IM2 Mean CV (%)	0	Lobe Distribution Percentage (%) Alveoli Volume RM	10.5	Bone : KpALB	0.1					Liver Plasma osmotic pressure CV(%)	10.6	Abundance : ABCG2 (BCRP) PT (CV%)	0			Additional Organ σvs	1					Target6 Kdeg (1/h)	0.277	Receptor 9 Name	Receptor 9	Efflux (Tumour) PT Mean	1
Abundance : CYP2C18 PM Freq	0	Abundance : CYP1A1 IM2 CV (%)	0	UGT1A3 EM Mean CV (%)	0	VEpidermis Fat (%) : Male	3	CYP2C9 Mean Turnover Rate	0.03	Lobe Distribution Percentage (%) Alveoli Volume RT	15.8	Bone : KpLPP	0.05					Lung Jv,s	Predicted	Abundance : ABCG2 (BCRP) IT Mean	0			Lymph Nodes σvs	Predicted					Target6 Kdeg CV (%)	30	Receptor 9 Rmax (µM)	0	Efflux (Tumour) CV (%)	0
Abundance : CYP2C18 UM Freq	0	Turnover rate : CYP1A1 Mean	0.0183	UGT1A3 PM Mean	0	VEpidermis Fat CV (%) : Male	30	CYP2C9 Mean Turnover Rate CV (%)	20	Lobe Distribution Percentage (%) Alveoli Volume LL	26.3	Brain : IW (%)	67.8					Lung ns:nl	160	Abundance : ABCG2 (BCRP) IT (CV%)	0			Adipose σvL	Predicted					Target6 Kshed (1/hr)	1e-06	Receptor 9 Rmax CV (%)	30	Efflux (Tumour) IT Mean	1
Abundance : CYP2C18 IM1 Freq	0	Turnover rate : CYP1A1 CV (%)	56	UGT1A3 PM Mean CV (%)	0	VEpidermis Fat (%) : Female	3	Colon CYP2C9 EM Mean	0	Lobe Distribution Percentage (%) Alveoli Volume LT	21.1	Brain : AP (mg/g)	0.4					Lung Rpore,s(nm)	6.5	Abundance : ABCG2 (BCRP) UT Mean	0			Bone σvL	1					Target6 Kshed CV (%)	30	Receptor 9 Kdeg (1/h)	0	Efflux (Tumour) CV (%)	0
Abundance : CYP2C18 IM2 Freq	0	Abundance : CYP1A2 EM Mean	52	UGT1A3 UM Mean	0	VEpidermis Fat CV (%) : Female	30	Colon CYP2C9 EM CV (%)	0	Lobe Distribution Percentage (%) Alveoli Volume LA	50	Brain : KpALB	0.048					Lung Rpore,l(nm)	25	Abundance : ABCG2 (BCRP) UT (CV%)	0			Brain σvL	Predicted					Target6 Lambda (1/h)	1e-06	Receptor 9 Kdeg CV (%)	30	Efflux (Tumour) UT Mean	1
Abundance : CYP2C19 PM Freq	0.023	Abundance : CYP1A2 EM CV (%)	67	UGT1A3 UM Mean CV (%)	0			Colon CYP2C9 PM Mean	N/A	Lobe Distribution Percentage (%) Alveoli Volume UA	50	Brain : KpLPP	0.041					Lung deltaP (mmHg)	40	Absolute Abundance : ISF (BBB) Efflux (Brain) (pmol/mg capillary protein)	0			Gut σvL	Predicted					Target6 MW (Da)	80000	Receptor 9 MW (Da)	500000	Efflux (Tumour) CV (%)	0
Abundance : CYP2C19 UM Freq	0.047	Abundance : CYP1A2 PM Mean	0	UGT1A3 IM Mean	0	MechDermA - Thigh		Colon CYP2C9 PM Mean CV (%)	N/A	Lobe Distribution Percentage (%) Absorption Area RL	26.3	Gut : IW (%)	45.1					Lung Plasma osmotic pressure (mmHg)	25.8	Abundance : ISF (BBB) Efflux (Brain) ET Mean	1			Heart σvL	Predicted					Target7 Name	IL6R-Gut	Receptor 10 Name	Receptor 10	Uptake (Tumour) ET Mean	1
Abundance : CYP2C19 IM1 Freq	0.246	Abundance : CYP1A2 PM CV (%)	0	UGT1A3 IM Mean CV (%)	0	SCorneum Thickness (µm) : Male	11	Colon CYP2C9 UM Mean	N/A	Lobe Distribution Percentage (%) Absorption Area RM	10.5	Gut : AP (mg/g)	2.84					Lung Plasma osmotic pressure CV(%)	10.6	Abundance : ISF (BBB) Efflux (Brain) ET (CV%)	60			Kidney σvL	Predicted					Target7 Rmax (µM)	0.000277	Receptor 10 Rmax (µM)	0	Uptake (Tumour) CV (%)	0
Abundance : CYP2C19 IM2 Freq	0.26	Abundance : CYP1A2 UM Mean	0	UGT1A3 Absolute Abundance	0	SCorneum Thickness CV (%) : Male	32	Colon CYP2C9 UM Mean CV (%)	N/A	Lobe Distribution Percentage (%) Absorption Area RT	15.8	Gut : KpALB	0.158					Muscle Jv,s	Predicted	Abundance : ISF (BBB) Efflux (Brain) PT Mean	0			Liver σvL	Predicted					Target7 Rmax CV (%)	30	Receptor 10 Rmax CV (%)	30	Uptake (Tumour) PT Mean	1
Abundance : CYP2D6 PM Freq	0.082	Abundance : CYP1A2 UM CV (%)	0	UGT1A3 Mean Turnover Rate	1e-06	SCorneum Thickness (µm) : Female	11	Colon CYP2C9 IM1 Mean	N/A	Lobe Distribution Percentage (%) Absorption Area LL	26.3	Gut : KpLPP	0.141					Muscle ns:nl	3610	Abundance : ISF (BBB) Efflux (Brain) PT (CV%)	0			Lung σvL	Predicted					Target7 Kdeg (1/h)	0.277	Receptor 10 Kdeg (1/h)	0	Uptake (Tumour) CV (%)	0
Abundance : CYP2D6 UM Freq	0.025	Abundance : CYP1A2 IM1 Mean	0	UGT1A3 Mean Turnover Rate CV (%)	30	SCorneum Thickness CV (%) : Female	20	Colon CYP2C9 IM1 Mean CV (%)	N/A	Lobe Distribution Percentage (%) Absorption Area LT	21.1	Heart : IW (%)	44.5					Muscle Rpore,s(nm)	5	Abundance : ISF (BBB) Efflux (Brain) IT Mean	0			Muscle σvL	Predicted					Target7 Kdeg CV (%)	30	Receptor 10 Kdeg CV (%)	30	Uptake (Tumour) IT Mean	1
Abundance : CYP2D6 IM1 Freq	0.325	Abundance : CYP1A2 IM1 CV (%)	0	UGT1A4 Population Scalar	1	SCorneum Fat (%) : Male	23.7	Colon CYP2C9 IM2 Mean	N/A	Lobe Distribution Percentage (%) Absorption Area LA	50	Heart : AP (mg/g)	3.07					Muscle Rpore,l(nm)	22	Abundance : ISF (BBB) Efflux (Brain) IT (CV%)	0			Skin σvL	Predicted					Target7 Kshed (1/hr)	1e-06	Receptor 10 MW (Da)	500000	Uptake (Tumour) CV (%)	0
Abundance : CYP2D6 IM2 Freq	0	Abundance : CYP1A2 IM2 Mean	0	UGT1A4 EM Mean	1	SCorneum Fat CV (%) : Male	24	Colon CYP2C9 IM2 Mean CV (%)	N/A	Lobe Distribution Percentage (%) Absorption Area UA	50	Heart : KpALB	0.157					Muscle deltaP (mmHg)	40	Abundance : ISF (BBB) Efflux (Brain) UT Mean	0			Spleen σvL	Predicted					Target7 Kshed CV (%)	30	RISC Abundance Adipose (µM)	0.0327	Uptake (Tumour) UT Mean	1
Abundance : CYP2E1 PM Freq	0	Abundance : CYP1A2 IM2 CV (%)	0	UGT1A4 EM Mean CV (%)	50	SCorneum Fat (%) : Female	23.7	Colon CYP2C9 Mean Turnover Rate	N/A	Lobe Distribution Percentage (%) Pulmonary Capilliary Blood Volume RL	16.66	Heart : KpLPP	0.16					Muscle Plasma osmotic pressure (mmHg)	25.8	Abundance : ISF (BBB) Efflux (Brain) UT (CV%)	0			Pancreas σvL	Predicted					Target7 Lambda (1/h)	1e-06	RISC Abundance Adipose CV (µM)	13.7	Uptake (Tumour) CV (%)	0
Abundance : CYP2E1 UM Freq	0	Turnover rate : CYP1A2 Mean	0.0183	UGT1A4 PM Mean	0	SCorneum Fat CV (%) : Female	24	Colon CYP2C9 Mean Turnover Rate CV (%)	N/A	Lobe Distribution Percentage (%) Pulmonary Capilliary Blood Volume RM	16.67	Kidney : IW (%)	50					Muscle Plasma osmotic pressure CV(%)	10.6	Absolute Abundance : SLC2A1 (GLUT1) (pmol/mg capillary protein)	60.07			Additional Organ σvL	1					Target7 MW (Da)	80000	RISC Abundance Bone (µM)	0.0327	Tumour : Target Abundance (µM)	0
Abundance : CYP2E1 IM1 Freq	0	Turnover rate : CYP1A2 CV (%)	56	UGT1A4 PM Mean CV (%)	0	VEpidermis Thickness (µm) : Male	53.3	CYP2C19 EM Mean	2	Lobe Distribution Percentage (%) Pulmonary Capilliary Blood Volume RT	16.67	Kidney : AP (mg/g)	2.48					Pancreas Jv,s	Predicted	Abundance : SLC2A1 (GLUT1) ET Mean	1			Lymph Nodes σvL	Predicted					Target8 Name	Target 8	RISC Abundance Bone CV (µM)	13.7	Tumour : CV (%)	0
Abundance : CYP2E1 IM2 Freq	0	Abundance : CYP2A6 EM Mean	29.3	UGT1A4 UM Mean	0	VEpidermis Thickness CV (%) : Male	40	CYP2C19 EM CV (%)	52	Lobe Distribution Percentage (%) Pulmonary Capilliary Blood Volume LL	16.67	Kidney : KpALB	0.13					Pancreas ns:nl	2000	Abundance : SLC2A1 (GLUT1) ET (CV%)	70			Adipose σl	0					Target8 Rmax (µM)	0	RISC Abundance Brain (µM)	0.0327	Tumour : Target MW (Da)	150000
Abundance : CYP2J2 PM Freq	0	Abundance : CYP2A6 EM CV (%)	83	UGT1A4 UM Mean CV (%)	0	VEpidermis Thickness (µm) : Female	43.3	CYP2C19 PM Mean	0	Lobe Distribution Percentage (%) Pulmonary Capilliary Blood Volume LT	16.67	Kidney : KpLPP	0.137					Pancreas Rpore,s(nm)	6	Abundance : SLC2A1 (GLUT1) PT Mean	0			Bone σl	0					Target8 Rmax CV (%)	30	RISC Abundance Brain CV (µM)	13.7	Tumour : Tissue Radius (µm)	75
Abundance : CYP2J2 UM Freq	0	Abundance : CYP2A6 PM Mean	2.7	UGT1A4 IM Mean	0	VEpidermis Thickness CV (%) : Female	40	CYP2C19 PM Mean CV (%)	0	Lobe Distribution Percentage (%) Pulmonary Capilliary Blood Volume LA	8.33	Liver : IW (%)	58.6					Pancreas Rpore,l(nm)	27	Abundance : SLC2A1 (GLUT1) PT (CV%)	0			Brain σl	0					Target8 Kdeg (1/h)	0	RISC Abundance Gut (µM)	0.0327	Tumour : CV (%)	30
Abundance : CYP2J2 IM1 Freq	0	Abundance : CYP2A6 PM CV (%)	83	UGT1A4 IM Mean CV (%)	0	VEpidermis Fat (%) : Male	3	CYP2C19 UM Mean	4.65	Lobe Distribution Percentage (%) Pulmonary Capilliary Blood Volume UA	8.33	Liver : AP (mg/g)	5.09					Pancreas deltaP (mmHg)	40	Abundance : SLC2A1 (GLUT1) IT Mean	0			Gut σl	0					Target8 Kdeg CV (%)	30	RISC Abundance Gut CV (µM)	13.7	Tumour : Capillary Radius (µm)	8
Abundance : CYP2J2 IM2 Freq	0	Abundance : CYP2A6 UM Mean	0	UGT1A4 Absolute Abundance	8.7	VEpidermis Fat CV (%) : Male	30	CYP2C19 UM Mean CV (%)	79	Lobe Distribution Percentage (%) Pulmonary Mass Volume RL	16.66	Liver : KpALB	0.086					Pancreas Plasma osmotic pressure (mmHg)	25.8	Abundance : SLC2A1 (GLUT1) IT (CV%)	0			Heart σl	0					Target8 Kshed (1/hr)	1e-06	RISC Abundance Heart (µM)	0.0327	Tumour : CV (%)	10
Abundance : CYP3A4 PM Freq	0	Abundance : CYP2A6 UM CV (%)	0	UGT1A4 Mean Turnover Rate	1e-06	VEpidermis Fat (%) : Female	3	CYP2C19 IM1 Mean	1.29	Lobe Distribution Percentage (%) Pulmonary Mass Volume RM	16.67	Liver : KpLPP	0.161					Pancreas Plasma osmotic pressure CV(%)	10.6	Abundance : SLC2A1 (GLUT1) UT Mean	0			Kidney σl	0					Target8 Kshed CV (%)	30	RISC Abundance Heart CV (µM)	13.7	Tumour : Correction Factor	0.63
Abundance : CYP3A4 UM Freq	0	Abundance : CYP2A6 IM1 Mean	20.2	UGT1A4 Mean Turnover Rate CV (%)	30	VEpidermis Fat CV (%) : Female	30	CYP2C19 IM1 Mean CV (%)	52	Lobe Distribution Percentage (%) Pulmonary Mass Volume RT	16.67	Lung : IW (%)	46.3					Skin Jv,s	Predicted	Abundance : SLC2A1 (GLUT1) UT (CV%)	0			Liver σl	0					Target8 Lambda (1/h)	1e-06	RISC Abundance Kidney (µM)	0.0327	Tumour : CV (%)	0
Abundance : CYP3A4 IM1 Freq	0	Abundance : CYP2A6 IM1 CV (%)	83	UGT1A5 Population Scalar	1			CYP2C19 IM2 Mean	3.18	Lobe Distribution Percentage (%) Pulmonary Mass Volume LL	16.67	Lung : AP (mg/g)	0.5					Skin ns:nl	2500	Absolute Abundance : SLC29A1 (ENT1) (pmol/mg capillary protein)	0.62			Lung σl	0					Target8 MW (Da)	150000	RISC Abundance Kidney CV (µM)	13.7	Tumour : Hydrostatic Pressure Gradient ΔP (mmHg)	40
Abundance : CYP3A4 IM2 Freq	0	Abundance : CYP2A6 IM2 Mean	11.9	UGT1A5 EM Mean	1	MechDermA - Face		CYP2C19 IM2 Mean CV (%)	89	Lobe Distribution Percentage (%) Pulmonary Mass Volume LT	16.67	Lung : KpALB	0.212					Skin Rpore,s(nm)	9	Abundance : SLC29A1 (ENT1) ET Mean	1			Muscle σl	0					Target9 Name	Target 9	RISC Abundance Liver (µM)	0.0327	Tumour : Plasma osmotic pressure (mmHg)	25.8
Abundance : CYP3A5 PM Freq	0.83	Abundance : CYP2A6 IM2 CV (%)	83	UGT1A5 EM Mean CV (%)	50	SCorneum Thickness (µm) : Male	14.3	CYP2C19 Mean Turnover Rate	0.03	Lobe Distribution Percentage (%) Pulmonary Mass Volume LA	8.33	Lung : KpLPP	0.168					Skin Rpore,l(nm)	25	Abundance : SLC29A1 (ENT1) ET (CV%)	71			Skin σl	0					Target9 Rmax (µM)	0	RISC Abundance Liver CV (µM)	13.7	Tumour : Plasma osmotic pressure CV (%)	10.6
Abundance : CYP3A5 UM Freq	0	Turnover rate : CYP2A6 Mean	0.0267	UGT1A5 PM Mean	0	SCorneum Thickness CV (%) : Male	23	CYP2C19 Mean Turnover Rate CV (%)	20	Lobe Distribution Percentage (%) Pulmonary Mass Volume UA	8.33	Muscle : IW (%)	66.9					Skin deltaP (mmHg)	40	Abundance : SLC29A1 (ENT1) PT Mean	0			Spleen σl	0					Target9 Rmax CV (%)	30	RISC Abundance Lung (µM)	0.0327	Tumour : Capillary Small Pore Radius (nm)	4.5
Abundance : CYP3A5 IM1 Freq	0	Turnover rate : CYP2A6 CV (%)	56	UGT1A5 PM Mean CV (%)	0	SCorneum Thickness (µm) : Female	15.6	Colon CYP2C19 EM Mean	0	Lobe Distribution Percentage (%) Epithelial Lining Fluid Volume RL	16.66	Muscle : AP (mg/g)	2.49					Skin Plasma osmotic pressure (mmHg)	25.8	Abundance : SLC29A1 (ENT1) PT (CV%)	0			Pancreas σl	0					Target9 Kdeg (1/h)	0	RISC Abundance Lung CV (µM)	13.7	Tumour : Capillary Large Pore Radius (nm)	500
Abundance : CYP3A5 IM2 Freq	0	Abundance : CYP2B6 EM Mean	21.6	UGT1A5 UM Mean	0	SCorneum Thickness CV (%) : Female	21	Colon CYP2C19 EM CV (%)	0	Lobe Distribution Percentage (%) Epithelial Lining Fluid Volume RM	16.67	Muscle : KpALB	0.034					Skin Plasma osmotic pressure CV(%)	10.6	Abundance : SLC29A1 (ENT1) IT Mean	0			Additional σl	0					Target9 Kdeg CV (%)	30	RISC Abundance Muscle (µM)	0.0327	Tumour : Capillary Small Pore Membrane Thickness (1/cm)	17.6
Abundance : CYP3A7 PM Freq	0.88	Abundance : CYP2B6 EM CV (%)	68	UGT1A5 UM Mean CV (%)	0	SCorneum Fat (%) : Male	7.2	Colon CYP2C19 PM Mean	N/A	Lobe Distribution Percentage (%) Epithelial Lining Fluid Volume RT	16.67	Muscle : KpLPP	0.059					Spleen Jv,s	Predicted	Abundance : SLC29A1 (ENT1) IT (CV%)	0			Lymph Nodes σl	0					Target9 Kshed (1/hr)	1e-06	RISC Abundance Muscle CV (µM)	13.7	Tumour : Capillary Large Pore Membrane Thickness (1/cm)	0.65
Abundance : CYP3A7 UM Freq	0	Abundance : CYP2B6 PM Mean	4.6	UGT1A5 IM Mean	0	SCorneum Fat CV (%) : Male	12	Colon CYP2C19 PM Mean CV (%)	N/A	Lobe Distribution Percentage (%) Epithelial Lining Fluid Volume LL	16.67	Skin : IW (%)	9.47					Spleen ns:nl	200	Abundance : SLC29A1 (ENT1) UT Mean	0			Adipose FR	0					Target9 Kshed CV (%)	30	RISC Abundance Skin (µM)	0.0327	Tumour : Capillary Small Pore Hydrolic Conductance	0.01
Abundance : CYP3A7 IM1 Freq	0	Abundance : CYP2B6 PM CV (%)	85	UGT1A5 IM Mean CV (%)	0	SCorneum Fat (%) : Female	7.2	Colon CYP2C19 UM Mean	N/A	Lobe Distribution Percentage (%) Epithelial Lining Fluid Volume LT	16.67	Skin : AP (mg/g)	1.32					Spleen Rpore,s(nm)	10	Abundance : SLC29A1 (ENT1) UT (CV%)	0			Bone FR	1					Target9 Lambda (1/h)	1e-06	RISC Abundance Skin CV (µM)	13.7	Tumour : Interstitial Small Pore Radius (nm)	13.8
Abundance : CYP3A7 IM2 Freq	0	Abundance : CYP2B6 UM Mean	24.7	UGT1A5 Absolute Abundance	0	SCorneum Fat CV (%) : Female	12	Colon CYP2C19 UM Mean CV (%)	N/A	Lobe Distribution Percentage (%) Epithelial Lining Fluid Volume LA	8.33	Skin : KpALB	0.277					Spleen Rpore,l(nm)	42	Absolute Abundance : SLC16A1 (MCT1) (pmol/mg capillary protein)	4.75			Brain FR	1					Target9 MW (Da)	150000	RISC Abundance Spleen (µM)	0.0327	Tumour : Interstitial Large Pore Radius (nm)	1000
Abundance : CYP2C9 Allele 1 Genotype 1 Freq	0.66	Abundance : CYP2B6 UM CV (%)	128	UGT1A5 Mean Turnover Rate	1e-06	VEpidermis Thickness (µm) : Male	38.9	Colon CYP2C19 IM1 Mean	N/A	Lobe Distribution Percentage (%) Epithelial Lining Fluid Volume UA	8.33	Skin : KpLPP	0.096					Spleen deltaP (mmHg)	40	Abundance : SLC16A1 (MCT1) ET Mean	1			Gut FR	1					Target10 Name	Target 10	RISC Abundance Spleen CV (µM)	13.7	Tumour : Interstitial Small Pore Fraction	0.9
Abundance : CYP2C9 Allele 1 Genotype 2 Freq	0.193	Abundance : CYP2B6 IM1 Mean	16.1	UGT1A5 Mean Turnover Rate CV (%)	30	VEpidermis Thickness CV (%) : Male	50	Colon CYP2C19 IM1 Mean CV (%)	N/A	Use local pH by segment	No	Spleen : IW (%)	57.9					Spleen Plasma osmotic pressure (mmHg)	25.8	Abundance : SLC16A1 (MCT1) ET (CV%)	69			Heart FR	1					Target10 Rmax (µM)	0	RISC Abundance Pancreas (µM)	0.0327	Tumour : FcRn Abundance Scalar	1
Abundance : CYP2C9 Allele 1 Genotype 3 Freq	0.115	Abundance : CYP2B6 IM1 CV (%)	105	UGT1A6 Population Scalar	1	VEpidermis Thickness (µm) : Female	37.4	Colon CYP2C19 IM2 Mean	N/A	Basal Influx 1 (Lung) Mean	1	Spleen : AP (mg/g)	2.81					Spleen Plasma osmotic pressure CV(%)	10.6	Abundance : SLC16A1 (MCT1) PT Mean	0			Kidney FR	1					Target10 Rmax CV (%)	30	RISC Abundance Pancreas CV (µM)	13.7
Abundance : CYP2C9 Allele 1 Genotype 4 Freq	0.013	Abundance : CYP2B6 IM2 Mean	0	UGT1A6 EM Mean	1	VEpidermis Thickness CV (%) : Female	21	Colon CYP2C19 IM2 Mean CV (%)	N/A	Basal Influx 1 (Lung) CV (%)	0	Spleen : KpALB	0.097					AdditionalOrgan Jv,s	Predicted	Abundance : SLC16A1 (MCT1) PT (CV%)	0			Liver FR	1					Target10 Kdeg (1/h)	0	RISC Abundance Lymph Nodes (µM)	0.0327
Abundance : CYP2C9 Allele 1 Genotype 5 Freq	0.016	Abundance : CYP2B6 IM2 CV (%)	0	UGT1A6 EM Mean CV (%)	50	VEpidermis Fat (%) : Male	3	Colon CYP2C19 Mean Turnover Rate	N/A	Basal Influx 2 (Lung) Mean	1	Spleen : KpLPP	0.207					AdditionalOrgan ns:nl	1	Abundance : SLC16A1 (MCT1) IT Mean	0			Lung FR	1					Target10 Kdeg CV (%)	30	RISC Abundance Lymph Nodes CV (µM)	13.7
Abundance : CYP2C9 Allele 1 Genotype 6 Freq	0.003	Turnover rate : CYP2B6 Mean	0.0217	UGT1A6 PM Mean	0	VEpidermis Fat CV (%) : Male	30	Colon CYP2C19 Mean Turnover Rate CV (%)	N/A	Basal Influx 2 (Lung) CV (%)	0	Plasma : IW (%)	0					AdditionalOrgan Rpore,s(nm)	0.1	Abundance : SLC16A1 (MCT1) IT (CV%)	0			Muscle FR	0					Target10 Kshed (1/hr)	1e-06	RISC Abundance Additional Organ (µM)	0
Abundance : CYP2B6 Allele 2 Genotype 1 Freq	0.523	Turnover rate : CYP2B6 CV (%)	56	UGT1A6 PM Mean CV (%)	0	VEpidermis Fat (%) : Female	3	CYP2D6 EM Mean	1.1	Basal Efflux 1 (Lung) Mean	1	Plasma : AP (mg/g)	0.04					AdditionalOrgan Rpore,l(nm)	0.1	Abundance : SLC16A1 (MCT1) UT Mean	0			Skin FR	0					Target10 Kshed CV (%)	30	RISC Abundance Additional Organ CV (µM)	13.7
Abundance : CYP2B6 Allele 2 Genotype 2 Freq	0.048	Abundance : CYP2C8 EM Mean	24	UGT1A6 UM Mean	0	VEpidermis Fat CV (%) : Female	30	CYP2D6 EM CV (%)	47	Basal Efflux 1 (Lung) CV (%)	0	RBC : IW (%)	66.6					AdditionalOrgan deltaP (mmHg)	40	Abundance : SLC16A1 (MCT1) UT (CV%)	0			Spleen FR	1					Target10 Lambda (1/h)	1e-06	RISC Molecular Weight (g/mol)	300000
Abundance : CYP2B6 Allele 2 Genotype 3 Freq	0.027	Abundance : CYP2C8 EM CV (%)	81	UGT1A6 UM Mean CV (%)	0			CYP2D6 PM Mean	0	Basal Efflux 2 (Lung) Mean	1	RBC : AP (mg/g)	0.44					AdditionalOrgan Plasma osmotic pressure (mmHg)	25.8	Absolute Abundance : SLCO1A2 (OATP1A2) (pmol/mg capillary protein)	0.54			Pancreas FR	1					Target10 MW (Da)	150000
Abundance : CYP2B6 Allele 2 Genotype 4 Freq	0.104	Abundance : CYP2C8 PM Mean	0	UGT1A6 IM Mean	0	MPMLA - Forehead		CYP2D6 PM Mean CV (%)	0	Basal Efflux 2 (Lung) CV (%)	0	Pancreas : IW (%)	66.4					AdditionalOrgan Plasma osmotic pressure CV(%)	10.6	Abundance : SLCO1A2 (OATP1A2) ET Mean	1			Additional FR	1					Target11 Name	Target 11
Abundance : CYP2B6 Allele 2 Genotype 5 Freq	0.25	Abundance : CYP2C8 PM CV (%)	0	UGT1A6 IM Mean CV (%)	0	Skin surface pH : Male	4.5	CYP2D6 UM Mean	2.13	Apical Influx 1 (Lung) Mean	1	Pancreas : AP (mg/g)	1.67					Lymph Jv,s	Predicted	Abundance : SLCO1A2 (OATP1A2) ET (CV%)	19			Lymph Nodes FR	0					Target11 Rmax (µM)	0
Abundance : CYP2B6 Allele 2 Genotype 6 Freq	0.048	Abundance : CYP2C8 UM Mean	0	UGT1A6 Absolute Abundance	3.6	Skin surface pH CV (%) : Male	7.4	CYP2D6 UM Mean CV (%)	47	Apical Influx 1 (Lung) CV (%)	0	Pancreas : KpALB	0.06					Lymph ns:nl	2000	Abundance : SLCO1A2 (OATP1A2) PT Mean	0			Adipose FcRn	7.6					Target11 Rmax CV (%)	30
Abundance : UGT1A1 PM Freq	0.11	Abundance : CYP2C8 UM CV (%)	0	UGT1A6 Mean Turnover Rate	1e-06	Skin temperature °C : Male	32	CYP2D6 IM1 Mean	0.35	Apical Influx 2 (Lung) Mean	1	Pancreas : KpLPP	0.06					Lymph Rpore,s(nm)	5	Abundance : SLCO1A2 (OATP1A2) PT (CV%)	0			Bone FcRn	230.7					Target11 Kdeg (1/h)	0
Abundance : UGT1A1 UM Freq	0.01	Abundance : CYP2C8 IM1 Mean	0	UGT1A6 Mean Turnover Rate CV (%)	30	Skin temperature CV (%) : Male	0	CYP2D6 IM1 Mean CV (%)	47	Apical Influx 2 (Lung) CV (%)	0	Placenta : IW (%)	0					Lymph Rpore,l(nm)	25	Abundance : SLCO1A2 (OATP1A2) IT Mean	0			Brain FcRn	8.1					Target11 Kdeg CV (%)	30
Abundance : UGT1A1 IM Freq	0.44	Abundance : CYP2C8 IM1 CV (%)	0	UGT1A7 Population Scalar	1	Shape of corneocyte : Male	Cuboid (brick)	CYP2D6 IM2 Mean	0	Apical Efflux 1 (Lung) Mean	1	Placenta : AP (mg/g)	0					Lymph deltaP (mmHg)	40	Abundance : SLCO1A2 (OATP1A2) IT (CV%)	0			Gut FcRn	35.07					Target11 Kshed (1/hr)	1e-06
Abundance : UGT1A3 PM Freq	0	Abundance : CYP2C8 IM2 Mean	0	UGT1A7 EM Mean	1	Shape of corneocyte : Female	Cuboid (brick)	CYP2D6 IM2 Mean CV (%)	0	Apical Efflux 1 (Lung) CV (%)	0	Placenta : KpALB	0					Lymph Plasma osmotic pressure (mmHg)	25.8	Abundance : SLCO1A2 (OATP1A2) UT Mean	0			Heart FcRn	3.3					Target11 Kshed CV (%)	30
Abundance : UGT1A3 UM Freq	0.588	Abundance : CYP2C8 IM2 CV (%)	0	UGT1A7 EM Mean CV (%)	50	Number of SC layers : Male	12	CYP2D6 Mean Turnover Rate	0.03	Apical Efflux 2 (Lung) Mean	1	Placenta : KpLPP	0					Lymph Plasma osmotic pressure CV(%)	10.6	Abundance : SLCO1A2 (OATP1A2) UT (CV%)	0			Kidney FcRn	48.3					Target11 Lambda (1/h)	1e-06
Abundance : UGT1A3 IM Freq	0.035	Turnover rate : CYP2C8 Mean	0.0301	UGT1A7 PM Mean	0	Number of SC layers CV (%) : Male	8.4	CYP2D6 Mean Turnover Rate CV (%)	20	Apical Efflux 2 (Lung) CV (%)	0	Breast : IW (%)	0							Absolute Abundance : SLCO1B3 (OATP1B3) (pmol/mg capillary protein)	0.46			Liver FcRn	89.5					Target11 MW (Da)	150000
Abundance : UGT1A4 PM Freq	0	Turnover rate : CYP2C8 CV (%)	56	UGT1A7 PM Mean CV (%)	0	Water density gm/cm3 : Male	1	Colon CYP2D6 EM Mean	0			Breast : AP (mg/g)	0					Minimal PBPK Model Tissue Pore Sizes		Abundance : SLCO1B3 (OATP1B3) ET Mean	1			Lung FcRn	85.2					Target12 Name	Target 12
Abundance : UGT1A4 UM Freq	0	Abundance : CYP2C9 EM Mean	77.7	UGT1A7 UM Mean	0	Water density CV (%) : Male	0	Colon CYP2D6 EM CV (%)	0	Initial bacteria number	20	Breast : KpALB	0					Tissue Jv,s	Predicted	Abundance : SLCO1B3 (OATP1B3) ET (CV%)	33			Muscle FcRn	6.5					Target12 Rmax (µM)	0
Abundance : UGT1A4 IM Freq	0	Abundance : CYP2C9 EM CV (%)	64	UGT1A7 UM Mean CV (%)	0	SC lipids density gm/cm3 : Male	0.9	Colon CYP2D6 PM Mean	N/A			Breast : KpLPP	0					Tissue ns:nl	1155	Abundance : SLCO1B3 (OATP1B3) PT Mean	0			Skin FcRn	24.6					Target12 Rmax CV (%)	30
Abundance : UGT1A5 PM Freq	0	Abundance : CYP2C9 PM Mean	35.9	UGT1A7 IM Mean	0	SC lipids density CV (%) : Male	0	Colon CYP2D6 PM Mean CV (%)	N/A	Granuloma growth period (days)	200	Milk : IW (%)	0					Tissue Rpore,s(nm)	6.9	Abundance : SLCO1B3 (OATP1B3) PT (CV%)	0			Spleen FcRn	230.7					Target12 Kdeg (1/h)	0
Abundance : UGT1A5 UM Freq	0	Abundance : CYP2C9 PM CV (%)	88	UGT1A7 IM Mean CV (%)	0	SC proteins density gm/cm3 : Male	1.37	Colon CYP2D6 UM Mean	N/A			Milk : AP (mg/g)	0					Tissue Rpore,l(nm)	24.5	Abundance : SLCO1B3 (OATP1B3) IT Mean	0			Pancreas FcRn	35.07					Target12 Kdeg CV (%)	30
Abundance : UGT1A5 IM Freq	0	Abundance : CYP2C9 UM Mean	0	UGT1A7 Absolute Abundance	13	SC proteins density CV (%) : Male	0	Colon CYP2D6 UM Mean CV (%)	N/A	Granuloma location Frequency: RLM	1	Milk : KpALB	0					Tissue deltaP (mmHg)	40	Abundance : SLCO1B3 (OATP1B3) IT (CV%)	0			Additional FcRn	6.5					Target12 Kshed (1/hr)	1e-06
Abundance : UGT1A6 PM Freq	0	Abundance : CYP2C9 UM CV (%)	0	UGT1A7 Mean Turnover Rate	1e-06	Intercellular lipid thickness of SC µm : Male	0.091	Colon CYP2D6 IM1 Mean	N/A	Granuloma location Frequency: RMM	0	Milk : KpLPP	0					Tissue Plasma osmotic pressure (mmHg)	25.8	Abundance : SLCO1B3 (OATP1B3) UT Mean	0			Lymph Nodes FcRn	111.2					Target12 Kshed CV (%)	30
Abundance : UGT1A6 UM Freq	0	Abundance : CYP2C9 IM1 Mean	68.1	UGT1A7 Mean Turnover Rate CV (%)	30	Intercellular lipid thickness of SC CV (%) : Male	0	Colon CYP2D6 IM1 Mean CV (%)	N/A	Granuloma location Frequency: RMM	0	Subcutis_Arm : IW (%)	0					Tissue Plasma osmotic pressure CV(%)	10.6	Abundance : SLCO1B3 (OATP1B3) UT (CV%)	0			Adipose PSs	Predicted					Target12 Lambda (1/h)	1e-06
Abundance : UGT1A6 IM Freq	0	Abundance : CYP2C9 IM1 CV (%)	81	UGT1A8 Population Scalar	1	Tortuosity : Male	User Defined	Colon CYP2D6 IM2 Mean	N/A	Granuloma location Frequency: LLM	0	Subcutis_Arm : AP (mg/g)	0							Absolute Abundance : SLCO1C1 (OATP1C1) (pmol/mg capillary protein)	0.27			Bone PSs	0.1					Target12 MW (Da)	150000
Abundance : UGT1A7 PM Freq	0	Abundance : CYP2C9 IM2 Mean	0	UGT1A8 EM Mean	1	Tortuosity of lipid diffusion pathway of SC : Male	12.7	Colon CYP2D6 IM2 Mean CV (%)	N/A	Granuloma location Frequency: LTM	0	Subcutis_Arm : KpALB	0					Subcutaneous Administration Site		Abundance : SLCO1C1 (OATP1C1) ET Mean	1			Brain PSs	Predicted					Target13 Name	Target 13
Abundance : UGT1A7 UM Freq	0	Abundance : CYP2C9 IM2 CV (%)	0	UGT1A8 EM Mean CV (%)	50	Tortuosity of lipid diffusion pathway of SC CV (%) : Male	18	Colon CYP2D6 Mean Turnover Rate	N/A			Subcutis_Arm : KpLPP	0					Abdomen Jv,s	Predicted	Abundance : SLCO1C1 (OATP1C1) ET (CV%)	11			Gut PSs	Predicted					Target13 Rmax (µM)	0
Abundance : UGT1A7 IM Freq	0	Turnover rate : CYP2C9 Mean	0.0067	UGT1A8 PM Mean	0	Hair follicle diameter µm : Male	65.4	Colon CYP2D6 Mean Turnover Rate CV (%)	N/A	Macrophage diameter (μm): Mean	21.2	Epicardial : IW (%)	0					Abdomen ns:nl	2500	Abundance : SLCO1C1 (OATP1C1) PT Mean	0			Heart PSs	Predicted					Target13 Rmax CV (%)	30
Abundance : UGT1A8 PM Freq	0	Turnover rate : CYP2C9 CV (%)	56	UGT1A8 PM Mean CV (%)	0	Hair follicle diameter CV (%) : Male	83	CYP2J2 EM Mean	7.4	Macrophage fraction (%): Mean	50	Epicardial : AP (mg/g)	0					Abdomen Rpore,s(nm)	6.5	Abundance : SLCO1C1 (OATP1C1) PT (CV%)	0			Kidney PSs	Predicted					Target13 Kdeg (1/h)	0
Abundance : UGT1A8 UM Freq	0	Abundance : CYP2C18 EM Mean	0.4	UGT1A8 UM Mean	0	Hair follicle density N/cm2 : Male	292	CYP2J2 EM CV (%)	69	ISF fraction (%): Mean	10	Epicardial : KpALB	0					Abdomen Rpore,l(nm)	25	Abundance : SLCO1C1 (OATP1C1) IT Mean	0			Liver PSs	Predicted					Target13 Kdeg CV (%)	30
Abundance : UGT1A8 IM Freq	0	Abundance : CYP2C18 EM CV (%)	39	UGT1A8 UM Mean CV (%)	0	Hair follicle density CV (%) : Male	16	CYP2J2 PM Mean	0	ISF fraction: CV (%)	30	Epicardial : KpLPP	0					Abdomen deltaP (mmHg)	40	Abundance : SLCO1C1 (OATP1C1) IT (CV%)	0			Lung PSs	Predicted					Target13 Kshed (1/hr)	1e-06
Abundance : UGT1A9 PM Freq	0.043	Abundance : CYP2C18 PM Mean	0	UGT1A8 IM Mean	0	Hair follicle depth µm : Male	204.8	CYP2J2 PM Mean CV (%)	0	Outer-caseum fraction (%): Mean	20	Midmyocardial : IW (%)	0					Abdomen Plasma osmotic pressure (mmHg)	25.8	Abundance : SLCO1C1 (OATP1C1) UT Mean	0			Muscle PSs	Predicted					Target13 Kshed CV (%)	30
Abundance : UGT1A9 UM Freq	0	Abundance : CYP2C18 PM CV (%)	0	UGT1A8 IM Mean CV (%)	0	Hair follicle depth CV (%) : Male	0	CYP2J2 UM Mean	0	Outer-caseum fraction: CV (%)	30	Midmyocardial : AP (mg/g)	0					Abdomen Plasma osmotic pressure CV(%)	10.6	Abundance : SLCO1C1 (OATP1C1) UT (CV%)	0			Skin PSs	Predicted					Target13 Lambda (1/h)	1e-06
Abundance : UGT1A9 IM Freq	0.004	Abundance : CYP2C18 UM Mean	0	UGT1A8 Absolute Abundance	4.9	Hair shaft diameter µm : Male	15.9	CYP2J2 UM Mean CV (%)	0	Inner-caseum fraction (%): Mean	20	Midmyocardial : KpALB	0					Arm Jv,s	Predicted	Absolute Abundance : SLCO2B1 (OATP2B1) (pmol/mg capillary protein)	0.41			Spleen PSs	Predicted					Target13 MW (Da)	150000
Abundance : UGT1A10 PM Freq	0	Abundance : CYP2C18 UM CV (%)	0	UGT1A8 Mean Turnover Rate	1e-06	Hair shaft diameter CV (%) : Male	57	CYP2J2 IM1 Mean	0	Inner-caseum fraction: CV (%)	30	Midmyocardial : KpLPP	0					Arm ns:nl	2500	Abundance : SLCO2B1 (OATP2B1) ET Mean	1			Pancreas PSs	Predicted					Target14 Name	Target 14
Abundance : UGT1A10 UM Freq	0	Abundance : CYP2C18 IM1 Mean	0	UGT1A8 Mean Turnover Rate CV (%)	30	Sebum viscosity centipose : Male	40	CYP2J2 IM1 Mean CV (%)	0			Endocardial : IW (%)	0					Arm Rpore,s(nm)	6.5	Abundance : SLCO2B1 (OATP2B1) ET (CV%)	58			Additional Organ PSs	0.01					Target14 Rmax (µM)	0
Abundance : UGT1A10 IM Freq	0	Abundance : CYP2C18 IM1 CV (%)	0	UGT1A9 Population Scalar	1	Sebum viscosity CV (%) : Male	0	CYP2J2 IM2 Mean	0	Local pH: macrophage	5	Endocardial : AP (mg/g)	0					Arm Rpore,l(nm)	25	Abundance : SLCO2B1 (OATP2B1) PT Mean	0			Lymph Nodes PSs	Predicted					Target14 Rmax CV (%)	30
Abundance : UGT2B4 PM Freq	0	Abundance : CYP2C18 IM2 Mean	0	UGT1A9 EM Mean	1	Corneocyte pH [top] : Male	6.8	CYP2J2 IM2 Mean CV (%)	0	Local pH: ISF	6.7	Endocardial : KpALB	0					Arm deltaP (mmHg)	40	Abundance : SLCO2B1 (OATP2B1) PT (CV%)	0			Adipose PSL	Predicted					Target14 Kdeg (1/h)	0
Abundance : UGT2B4 UM Freq	0	Abundance : CYP2C18 IM2 CV (%)	0	UGT1A9 EM Mean CV (%)	50	Corneocyte pH [top] CV (%) : Male	6.8	CYP2J2 Mean Turnover Rate	0.03	Local pH: caseum	7.4	Endocardial : KpLPP	0					Arm Plasma osmotic pressure (mmHg)	25.8	Abundance : SLCO2B1 (OATP2B1) IT Mean	0			Bone PSL	0.1					Target14 Kdeg CV (%)	30
Abundance : UGT2B4 IM Freq	0	Turnover rate : CYP2C18 Mean	0.0267	UGT1A9 PM Mean	1	Corneocyte thickness [top] µm : Male	0.71	CYP2J2 Mean Turnover Rate CV (%)	20			Lymph Nodes : IW (%)	0					Arm Plasma osmotic pressure CV(%)	10.6	Abundance : SLCO2B1 (OATP2B1) IT (CV%)	0			Brain PSL	Predicted					Target14 Kshed (1/hr)	1e-06
Abundance : UGT2B7 PM Freq	0	Turnover rate : CYP2C18 CV (%)	56	UGT1A9 PM Mean CV (%)	50	Corneocyte thickness [top] CV (%) : Male	36	Colon CYP2J2 EM Mean	0	Uptake (macrophage): Mean	1	Lymph Nodes : AP (mg/g)	0					Back Jv,s	Predicted	Abundance : SLCO2B1 (OATP2B1) UT Mean	0			Gut PSL	Predicted					Target14 Kshed CV (%)	30
Abundance : UGT2B7 UM Freq	0	Abundance : CYP2C19 EM Mean	4.4	UGT1A9 UM Mean	0	Corneocyte width [top] µm : Male	27.7	Colon CYP2J2 EM CV (%)	0	Uptake (macrophage): CV (%)	1	Lymph Nodes : KpALB	0					Back ns:nl	2500	Abundance : SLCO2B1 (OATP2B1) UT (CV%)	0			Heart PSL	Predicted					Target14 Lambda (1/h)	1e-06
Abundance : UGT2B7 IM Freq	0	Abundance : CYP2C19 EM CV (%)	52	UGT1A9 UM Mean CV (%)	0	Corneocyte width [top] CV (%) : Male	9.2	Colon CYP2J2 PM Mean	N/A	Efflux (macrophage): Mean	1	Lymph Nodes : KpLPP	0					Back Rpore,s(nm)	6.5	Absolute Abundance : SLC22A1 (OCT1) (pmol/mg capillary protein)	0.56			Kidney PSL	Predicted					Target14 MW (Da)	150000
Abundance : UGT2B10 PM Freq	0	Abundance : CYP2C19 PM Mean	0	UGT1A9 IM Mean	1	Corneocyte length [top] µm : Male	34.2	Colon CYP2J2 PM Mean CV (%)	N/A	Efflux (macrophage): CV (%)	0	Synovial Joint : IW (%)	0					Back Rpore,l(nm)	25	Abundance : SLC22A1 (OCT1) ET Mean	1			Liver PSL	Predicted					Target15 Name	Target 15
Abundance : UGT2B10 UM Freq	0	Abundance : CYP2C19 PM CV (%)	0	UGT1A9 IM Mean CV (%)	50	Corneocyte length [top] CV (%) : Male	4.1	Colon CYP2J2 UM Mean	N/A	BN pre-treatment number: Mean	80	Synovial Joint : AP (mg/g)	0					Back deltaP (mmHg)	40	Abundance : SLC22A1 (OCT1) ET (CV%)	16			Lung PSL	Predicted					Target15 Rmax (µM)	0
Abundance : UGT2B10 IM Freq	0	Abundance : CYP2C19 UM Mean	10.23	UGT1A9 Absolute Abundance	79	Hydration level (% water volume) [top] : Male	35.5	Colon CYP2J2 UM Mean CV (%)	N/A	BN pre-treatment number: CV (%)	30	Synovial Joint : KpALB	0					Back Plasma osmotic pressure (mmHg)	25.8	Abundance : SLC22A1 (OCT1) PT Mean	0			Muscle PSL	Predicted					Target15 Rmax CV (%)	30
Abundance : UGT2B11 PM Freq	0	Abundance : CYP2C19 UM CV (%)	79	UGT1A9 Mean Turnover Rate	1e-06	Hydration level (% water volume) [top] CV (%) : Male	17	Colon CYP2J2 IM1 Mean	N/A			Synovial Joint : KpLPP	0					Back Plasma osmotic pressure CV(%)	10.6	Abundance : SLC22A1 (OCT1) PT (CV%)	0			Skin PSL	Predicted					Target15 Kdeg (1/h)	0
Abundance : UGT2B11 UM Freq	0	Abundance : CYP2C19 IM1 Mean	2.85	UGT1A9 Mean Turnover Rate CV (%)	30	SC lipid viscosity [top] centipose : Male	75	Colon CYP2J2 IM1 Mean CV (%)	N/A			Subcutis_Abdomen : IW (%)	0					Thigh Jv,s	Predicted	Abundance : SLC22A1 (OCT1) IT Mean	0			Spleen PSL	Predicted					Target15 Kdeg CV (%)	30
Abundance : UGT2B11 IM Freq	0	Abundance : CYP2C19 IM1 CV (%)	52	UGT1A10 Population Scalar	1	SC lipid viscosity [top] CV (%) : Male	0	Colon CYP2J2 IM2 Mean	N/A			Subcutis_Abdomen : AP (mg/g)	0					Thigh ns:nl	2500	Abundance : SLC22A1 (OCT1) IT (CV%)	0			Pancreas PSL	Predicted					Target15 Kshed (1/hr)	1e-06
Abundance : UGT2B15 PM Freq	0.28	Abundance : CYP2C19 IM2 Mean	7.01	UGT1A10 EM Mean	1	Corneocyte pH [upper mid] : Male	6.8	Colon CYP2J2 IM2 Mean CV (%)	N/A			Subcutis_Abdomen : KpALB	0					Thigh Rpore,s(nm)	6.5	Abundance : SLC22A1 (OCT1) UT Mean	0			Additional Organ PSL	0.1					Target15 Kshed CV (%)	30
Abundance : UGT2B15 UM Freq	0	Abundance : CYP2C19 IM2 CV (%)	89	UGT1A10 EM Mean CV (%)	50	Corneocyte pH [upper mid] CV (%) : Male	6.8	Colon CYP2J2 Mean Turnover Rate	N/A			Subcutis_Abdomen : KpLPP	0					Thigh Rpore,l(nm)	25	Abundance : SLC22A1 (OCT1) UT (CV%)	0			Lymph Nodes PSL	Predicted					Target15 Lambda (1/h)	1e-06
Abundance : UGT2B15 IM Freq	0.51	Turnover rate : CYP2C19 Mean	0.0267	UGT1A10 PM Mean	0	Corneocyte thickness [upper mid] µm : Male	0.81	Colon CYP2J2 Mean Turnover Rate CV (%)	N/A			Subcutis_Back : IW (%)	0					Thigh deltaP (mmHg)	40	Absolute Abundance : SLC22A3 (OCT3) (pmol/mg capillary protein)	0.62			Adipose fcat	0.025					Target15 MW (Da)	150000
Abundance : UGT2B17 PM Freq	0.09	Turnover rate : CYP2C19 CV (%)	56	UGT1A10 PM Mean CV (%)	0	Corneocyte thickness [upper mid] CV (%) : Male	36	CYP3A4 EM Mean	65.4			Subcutis_Back : AP (mg/g)	0					Thigh Plasma osmotic pressure (mmHg)	25.8	Abundance : SLC22A3 (OCT3) ET Mean	1			Bone fcat	0.075					Target16 Name	Target 16
Abundance : UGT2B17 UM Freq	0	Abundance : CYP2D6 EM Mean	9.4	UGT1A10 UM Mean	0	Corneocyte width [upper mid] µm : Male	27.7	CYP3A4 EM CV (%)	52			Subcutis_Back : KpALB	0					Thigh Plasma osmotic pressure CV(%)	10.6	Abundance : SLC22A3 (OCT3) ET (CV%)	13			Brain fcat	0.0009					Target16 Rmax (µM)	0
Abundance : UGT2B17 IM Freq	0.36	Abundance : CYP2D6 EM CV (%)	65	UGT1A10 UM Mean CV (%)	0	Corneocyte width [upper mid] CV (%) : Male	9.2	CYP3A4 PM Mean	0			Subcutis_Back : KpLPP	0							Abundance : SLC22A3 (OCT3) PT Mean	0			Gut fcat	0.055					Target16 Rmax CV (%)	30
Abundance : UGT2B28 PM Freq	0	Abundance : CYP2D6 PM Mean	0	UGT1A10 IM Mean	0	Corneocyte length [upper mid] µm : Male	34.2	CYP3A4 PM Mean CV (%)	0			Subcutis_Thigh : IW (%)	0					Intramuscular Administration Site		Abundance : SLC22A3 (OCT3) PT (CV%)	0			Heart fcat	0.0454					Target16 Kdeg (1/h)	0
Abundance : UGT2B28 UM Freq	0	Abundance : CYP2D6 PM CV (%)	0	UGT1A10 IM Mean CV (%)	0	Corneocyte length [upper mid] CV (%) : Male	4.1	CYP3A4 UM Mean	0			Subcutis_Thigh : AP (mg/g)	0					Deltoid Jv,s	Predicted	Abundance : SLC22A3 (OCT3) IT Mean	0			Kidney fcat	0.041					Target16 Kdeg CV (%)	30
Abundance : UGT2B28 IM Freq	0	Abundance : CYP2D6 UM Mean	18.18	UGT1A10 Absolute Abundance	17	Hydration level (% water volume) [upper mid] : Male	46.1	CYP3A4 UM Mean CV (%)	0			Subcutis_Thigh : KpALB	0					Deltoid ns:nl	3610	Abundance : SLC22A3 (OCT3) IT (CV%)	0			Liver fcat	0.33					Target16 Kshed (1/hr)	1e-06
Abundance : User UGT1 PM Freq	0	Abundance : CYP2D6 UM CV (%)	65	UGT1A10 Mean Turnover Rate	1e-06	Hydration level (% water volume) [upper mid] CV (%) : Male	11	CYP3A4 IM1 Mean	0			Subcutis_Thigh : KpLPP	0					Deltoid Rpore,s(nm)	5	Abundance : SLC22A3 (OCT3) UT Mean	0			Lung fcat	0.0057					Target16 Kshed CV (%)	30
Abundance : User UGT1 UM Freq	0	Abundance : CYP2D6 IM1 Mean	2.95	UGT1A10 Mean Turnover Rate CV (%)	30	SC lipid viscosity [upper mid] centipose : Male	75	CYP3A4 IM1 Mean CV (%)	0			Intramuscular Deltoid : IW (%)	0					Deltoid Rpore,l(nm)	22	Abundance : SLC22A3 (OCT3) UT (CV%)	0			Muscle fcat	0.1					Target16 Lambda (1/h)	1e-06
Abundance : User UGT1 IM Freq	0	Abundance : CYP2D6 IM1 CV (%)	65	UGT2B4 Population Scalar	1	SC lipid viscosity [upper mid] CV (%) : Male	0	CYP3A4 IM2 Mean	0			Intramuscular Deltoid : AP (mg/g)	0					Deltoid deltaP (mmHg)	40	Absolute Abundance : SLC22A6 (OAT1) (pmol/mg capillary protein)	0.48			Skin fcat	0.27					Target16 MW (Da)	150000
Abundance : User Cyt1 PM Freq	0	Abundance : CYP2D6 IM2 Mean	0	UGT2B4 EM Mean	1	Corneocyte pH [lower mid] : Male	6.8	CYP3A4 IM2 Mean CV (%)	0			Intramuscular Deltoid : KpALB	0					Deltoid Plasma osmotic pressure (mmHg)	25.8	Abundance : SLC22A6 (OAT1) ET Mean	1			Spleen fcat	0.018					Target17 Name	Target 17
Abundance : User Cyt1 UM Freq	0	Abundance : CYP2D6 IM2 CV (%)	0	UGT2B4 EM Mean CV (%)	50	Corneocyte pH [lower mid] CV (%) : Male	6.8	CYP3A4 Mean Turnover Rate	0.03			Intramuscular Deltoid : KpLPP	0					Deltoid Plasma osmotic pressure CV(%)	10.6	Abundance : SLC22A6 (OAT1) ET (CV%)	23			Pancreas fcat	0.015					Target17 Rmax (µM)	0
Abundance : User Cyt1 IM Freq	0	Turnover rate : CYP2D6 Mean	0.0099	UGT2B4 PM Mean	0	Corneocyte thickness [lower mid] µm : Male	0.91	CYP3A4 Mean Turnover Rate CV (%)	20			Intramuscular Gluteal : IW (%)	0					Gluteal Jv,s	Predicted	Abundance : SLC22A6 (OAT1) PT Mean	0			Additional fcat	0.01					Target17 Rmax CV (%)	30
Abundance : User Cyt2 PM Freq	0	Turnover rate : CYP2D6 CV (%)	56	UGT2B4 PM Mean CV (%)	0	Corneocyte thickness [lower mid] CV (%) : Male	36	Colon CYP3A4 EM Mean	2.95			Intramuscular Gluteal : AP (mg/g)	0					Gluteal ns:nl	3610	Abundance : SLC22A6 (OAT1) PT (CV%)	0			Lymph Nodes fcat	0.005					Target17 Kdeg (1/h)	0
Abundance : User Cyt2 UM Freq	0	Abundance : CYP2E1 EM Mean	61	UGT2B4 UM Mean	0	Corneocyte width [lower mid] µm : Male	27.7	Colon CYP3A4 EM CV (%)	30			Intramuscular Gluteal : KpALB	0					Gluteal Rpore,s(nm)	5	Abundance : SLC22A6 (OAT1) IT Mean	0			Adipose Kup	0.00298					Target17 Kdeg CV (%)	30
Abundance : User Cyt2 IM Freq	0	Abundance : CYP2E1 EM CV (%)	61	UGT2B4 UM Mean CV (%)	0	Corneocyte width [lower mid] CV (%) : Male	9.2	Colon CYP3A4 PM Mean	N/A			Intramuscular Gluteal : KpLPP	0					Gluteal Rpore,l(nm)	22	Abundance : SLC22A6 (OAT1) IT (CV%)	0			Bone Kup	0.0298					Target17 Kshed (1/hr)	1e-06
Abundance : User Cyt3 PM Freq	0	Abundance : CYP2E1 PM Mean	0	UGT2B4 IM Mean	0	Corneocyte length [lower mid] µm : Male	34.2	Colon CYP3A4 PM Mean CV (%)	N/A			Intramuscular Vastus : IW (%)	0					Gluteal deltaP (mmHg)	40	Abundance : SLC22A6 (OAT1) UT Mean	0			Brain Kup	0.00596					Target17 Kshed CV (%)	30
Abundance : User Cyt3 UM Freq	0	Abundance : CYP2E1 PM CV (%)	0	UGT2B4 IM Mean CV (%)	0	Corneocyte length [lower mid] CV (%) : Male	4.1	Colon CYP3A4 UM Mean	N/A			Intramuscular Vastus : AP (mg/g)	0					Gluteal Plasma osmotic pressure (mmHg)	25.8	Abundance : SLC22A6 (OAT1) UT (CV%)	0			Gut Kup	0.0298					Target17 Lambda (1/h)	1e-06
Abundance : User Cyt3 IM Freq	0	Abundance : CYP2E1 UM Mean	0	UGT2B4 Absolute Abundance	0.3	Hydration level (% water volume) [lower mid] : Male	56.75	Colon CYP3A4 UM Mean CV (%)	N/A			Intramuscular Vastus : KpALB	0					Gluteal Plasma osmotic pressure CV(%)	10.6	Absolute Abundance : SLC22A7 (OAT2) (pmol/mg capillary protein)	7.9			Heart Kup	0.0298					Target17 MW (Da)	150000
Abundance : User Cyt4 PM Freq	0	Abundance : CYP2E1 UM CV (%)	0	UGT2B4 Mean Turnover Rate	1e-06	Hydration level (% water volume) [lower mid] CV (%) : Male	7	Colon CYP3A4 IM1 Mean	N/A			Intramuscular Vastus : KpLPP	0					Vastus Jv,s	Predicted	Abundance : SLC22A7 (OAT2) ET Mean	1			Kidney Kup	0.0298					Target18 Name	Target 18
Abundance : User Cyt4 UM Freq	0	Abundance : CYP2E1 IM1 Mean	0	UGT2B4 Mean Turnover Rate CV (%)	30	SC lipid viscosity [lower mid] centipose : Male	75	Colon CYP3A4 IM1 Mean CV (%)	N/A			Adipose Volume Scalar	1					Vastus ns:nl	3610	Abundance : SLC22A7 (OAT2) ET (CV%)	48			Liver Kup	0.0298					Target18 Rmax (µM)	0
Abundance : User Cyt4 IM Freq	0	Abundance : CYP2E1 IM1 CV (%)	0	UGT2B7 Population Scalar	1	SC lipid viscosity [lower mid] CV (%) : Male	0	Colon CYP3A4 IM2 Mean	N/A			Bone Volume Scalar	1					Vastus Rpore,s(nm)	5	Abundance : SLC22A7 (OAT2) PT Mean	0			Lung Kup	0.0298					Target18 Rmax CV (%)	30
Abundance : CES1 PM Freq	0.001	Abundance : CYP2E1 IM2 Mean	0	UGT2B7 EM Mean	1	Corneocyte pH [bottom] : Male	6.8	Colon CYP3A4 IM2 Mean CV (%)	N/A			Brain Volume Scalar	1					Vastus Rpore,l(nm)	22	Abundance : SLC22A7 (OAT2) PT (CV%)	0			Muscle Kup	0.0298					Target18 Kdeg (1/h)	0
Abundance : CES1 UM Freq	0	Abundance : CYP2E1 IM2 CV (%)	0	UGT2B7 EM Mean CV (%)	50	Corneocyte pH [bottom] CV (%) : Male	6.8	Colon CYP3A4 Mean Turnover Rate	N/A			Gut Volume Scalar	1					Vastus deltaP (mmHg)	40	Abundance : SLC22A7 (OAT2) IT Mean	0			Skin Kup	0.0298					Target18 Kdeg CV (%)	30
Abundance : CES1 IM Freq	0	Turnover rate : CYP2E1 Mean	0.0176	UGT2B7 PM Mean	0	Corneocyte thickness [bottom] µm : Male	1.03	Colon CYP3A4 Mean Turnover Rate CV (%)	N/A			Heart Volume Scalar	1					Vastus Plasma osmotic pressure (mmHg)	25.8	Abundance : SLC22A7 (OAT2) IT (CV%)	0			Spleen Kup	0.0298					Target18 Kshed (1/hr)	1e-06
Abundance : CES2 PM Freq	0	Turnover rate : CYP2E1 CV (%)	63	UGT2B7 PM Mean CV (%)	0	Corneocyte thickness [bottom] CV (%) : Male	36	CYP3A5 EM Mean	23.3			Kidney Volume Scalar	1					Vastus Plasma osmotic pressure CV(%)	10.6	Abundance : SLC22A7 (OAT2) UT Mean	0			Pancreas Kup	0.0298					Target18 Kshed CV (%)	30
Abundance : CES2 UM Freq	0	Abundance : CYP2J2 EM Mean	1.2	UGT2B7 UM Mean	0	Corneocyte width [bottom] µm : Male	27.7	CYP3A5 EM CV (%)	32			Liver Volume Scalar	1							Abundance : SLC22A7 (OAT2) UT (CV%)	0			Additional Kup	0.0298					Target18 Lambda (1/h)	1e-06
Abundance : CES2 IM Freq	0	Abundance : CYP2J2 EM CV (%)	129	UGT2B7 UM Mean CV (%)	0	Corneocyte width [bottom] CV (%) : Male	9.2	CYP3A5 PM Mean	0			Lung Volume Scalar	1							Absolute Abundance : SLC22A8 (OAT3) (pmol/mg capillary protein)	0.27			Lymph Nodes Kup	0.0298					Target18 MW (Da)	150000
Abundance : User ES PM Freq	0	Abundance : CYP2J2 PM Mean	0	UGT2B7 IM Mean	0	Corneocyte length [bottom] µm : Male	34.2	CYP3A5 PM Mean CV (%)	0			Muscle Volume Scalar	1							Abundance : SLC22A8 (OAT3) ET Mean	1									Target19 Name	Target 19
Abundance : User ES UM Freq	0	Abundance : CYP2J2 PM CV (%)	0	UGT2B7 IM Mean CV (%)	0	Corneocyte length [bottom] CV (%) : Male	4.1	CYP3A5 UM Mean	0			Skin Volume Scalar	1							Abundance : SLC22A8 (OAT3) ET (CV%)	11			Subcutaneous Administration Site						Target19 Rmax (µM)	0
Abundance : User ES IM Freq	0	Abundance : CYP2J2 UM Mean	0	UGT2B7 Absolute Abundance	48	Hydration level (% water volume) [bottom] : Male	67.4	CYP3A5 UM Mean CV (%)	0			Spleen Volume Scalar	1							Abundance : SLC22A8 (OAT3) PT Mean	0			Abdomen σvs	Predicted					Target19 Rmax CV (%)	30
Abundance : PM Freq	0	Abundance : CYP2J2 UM CV (%)	0	UGT2B7 Mean Turnover Rate	1e-06	Hydration level (% water volume) [bottom] CV (%) : Male	4	CYP3A5 IM1 Mean	0			Plasma Volume Scalar	1							Abundance : SLC22A8 (OAT3) PT (CV%)	0			Abdomen σvL	Predicted					Target19 Kdeg (1/h)	0
Abundance : UM Freq	0	Abundance : CYP2J2 IM1 Mean	0	UGT2B7 Mean Turnover Rate CV (%)	30	SC lipid viscosity [bottom] centipose : Male	75	CYP3A5 IM1 Mean CV (%)	0			Placenta Volume Scalar	0							Abundance : SLC22A8 (OAT3) IT Mean	0			Abdomen σl	0					Target19 Kdeg CV (%)	30
Abundance : IM Freq	0	Abundance : CYP2J2 IM1 CV (%)	0	UGT2B10 Population Scalar	1	SC lipid viscosity [bottom] CV (%) : Male	0	CYP3A5 IM2 Mean	0			Breast Volume Scalar	0							Abundance : SLC22A8 (OAT3) IT (CV%)	0			Abdomen FR	0					Target19 Kshed (1/hr)	1e-06
Abundance : PM Freq	0	Abundance : CYP2J2 IM2 Mean	0	UGT2B10 EM Mean	1	Viable Epidermis thickness µm : Male	50.05	CYP3A5 IM2 Mean CV (%)	0			Milk Volume Scalar	0							Abundance : SLC22A8 (OAT3) UT Mean	0			Abdomen FcRn	24.2					Target19 Kshed CV (%)	30
Abundance : UM Freq	0	Abundance : CYP2J2 IM2 CV (%)	0	UGT2B10 EM Mean CV (%)	50	Viable Epidermis thickness CV (%) : Male	7	CYP3A5 Mean Turnover Rate	0.03			Subcutis_Arm Volume Scalar	0							Abundance : SLC22A8 (OAT3) UT (CV%)	0			Abdomen PSs	Predicted					Target19 Lambda (1/h)	1e-06
Abundance : IM Freq	0	Turnover rate : CYP2J2 Mean	0.0194	UGT2B10 PM Mean	0	Dermis thickness µm : Male	1250	CYP3A5 Mean Turnover Rate CV (%)	20			Epicardial Volume Scalar	0							Absolute Abundance : SLC22A9 (OAT7) (pmol/mg capillary protein)	0.51			Abdomen PSL	Predicted					Target19 MW (Da)	150000
Abundance : Plasma ES PM Freq	0	Turnover rate : CYP2J2 CV (%)	56	UGT2B10 PM Mean CV (%)	0	Dermis thickness CV (%) : Male	45	Colon CYP3A5 EM Mean	1.1			Midmyocardial Volume Scalar	0							Abundance : SLC22A9 (OAT7) ET Mean	1			Abdomen fcat	0.00063					Target20 Name	Target 20
Abundance : Plasma ES UM Freq	0	Abundance : CYP3A4 EM Mean	137	UGT2B10 UM Mean	0	Subcutis thickness mm : Male	1.91	Colon CYP3A5 EM CV (%)	30			Endocardial Volume Scalar	0							Abundance : SLC22A9 (OAT7) ET (CV%)	20			Abdomen Kup	0.00298					Target20 Rmax (µM)	0
Abundance : Plasma ES IM Freq	0	Abundance : CYP3A4 EM CV (%)	41	UGT2B10 UM Mean CV (%)	0	Subcutis thickness CV (%) : Male	55.7	Colon CYP3A5 PM Mean	N/A			Lymph Nodes Volume Scalar	0							Abundance : SLC22A9 (OAT7) PT Mean	0			Arm σvs	Predicted					Target20 Rmax CV (%)	30
Abundance : FMO1 PM Freq	0	Abundance : CYP3A4 PM Mean	0	UGT2B10 IM Mean	0	Muscle thickness mm : Male	1.46	Colon CYP3A5 PM Mean CV (%)	N/A			Synovial Joint Volume Scalar	0							Abundance : SLC22A9 (OAT7) PT (CV%)	0			Arm σvL	Predicted					Target20 Kdeg (1/h)	0
Abundance : FMO1 UM Freq	0	Abundance : CYP3A4 PM CV (%)	0	UGT2B10 IM Mean CV (%)	0	Muscle thickness CV (%) : Male	2.74	Colon CYP3A5 UM Mean	N/A			Subcutis_Abdomen Volume Scalar	0							Abundance : SLC22A9 (OAT7) IT Mean	0			Arm σl	0					Target20 Kdeg CV (%)	30
Abundance : FMO1 IM Freq	0	Abundance : CYP3A4 UM Mean	0	UGT2B10 Absolute Abundance	0	Dermis regional blood flow scalar : Male	2.13	Colon CYP3A5 UM Mean CV (%)	N/A			Subcutis_Back Volume Scalar	0							Abundance : SLC22A9 (OAT7) IT (CV%)	0			Arm FR	0					Target20 Kshed (1/hr)	1e-06
Abundance : FMO3 PM Freq	0	Abundance : CYP3A4 UM CV (%)	0	UGT2B10 Mean Turnover Rate	1e-06	Dermis regional blood flow scalar CV (%) : Male	0	Colon CYP3A5 IM1 Mean	N/A			Subcutis_Thigh Volume Scalar	0							Abundance : SLC22A9 (OAT7) UT Mean	0			Arm FcRn	24.2					Target20 Kshed CV (%)	30
Abundance : FMO3 UM Freq	0	Abundance : CYP3A4 IM1 Mean	0	UGT2B10 Mean Turnover Rate CV (%)	30	Subcutis regional blood flow scalar : Male	1	Colon CYP3A5 IM1 Mean CV (%)	N/A			Intramuscular Deltoid Volume Scalar	0							Abundance : SLC22A9 (OAT7) UT (CV%)	0			Arm PSs	Predicted					Target20 Lambda (1/h)	1e-06
Abundance : FMO3 IM Freq	0	Abundance : CYP3A4 IM1 CV (%)	0	UGT2B11 Population Scalar	1	Subcutis regional blood flow scalar CV (%) : Male	0	Colon CYP3A5 IM2 Mean	N/A			Intramuscular Gluteal Volume Scalar	0							Absolute Abundance : ISF (BBB) Uptake (Brain) (pmol/mg capillary protein)	0			Arm PSL	Predicted					Target20 MW (Da)	150000
Abundance : FMO5 PM Freq	0	Abundance : CYP3A4 IM2 Mean	0	UGT2B11 EM Mean	1	Muscle regional blood flow scalar : Male	1	Colon CYP3A5 IM2 Mean CV (%)	N/A			Intramuscular Vastus Volume Scalar	0							Abundance : ISF (BBB) Uptake (Brain) ET Mean	1			Arm fcat	0.00049					Shed Soluble Target Rmax_plasma (µM)	1e-06
Abundance : FMO5 UM Freq	0	Abundance : CYP3A4 IM2 CV (%)	0	UGT2B11 EM Mean CV (%)	50	Muscle regional blood flow scalar CV (%) : Male	0	Colon CYP3A5 Mean Turnover Rate	N/A			Membrane potential : Adipose (mV)	-41							Abundance : ISF (BBB) Uptake (Brain) ET (CV%)	60			Arm Kup	0.00298					Shed Soluble Target Rmax_plasma CV (%)	30
Abundance : FMO5 IM Freq	0	Turnover rate : CYP3A4 Mean	0.0193	UGT2B11 PM Mean	0			Colon CYP3A5 Mean Turnover Rate CV (%)	N/A			Membrane potential : Bone (mV)	-41							Abundance : ISF (BBB) Uptake (Brain) PT Mean	0			Back σvs	Predicted					Shed Soluble Target Ksyn_plasma (µM/h)	0
Abundance : FMOUser PM Freq	0	Turnover rate : CYP3A4 CV (%)	68	UGT2B11 PM Mean CV (%)	0	MPMLA - Forearm Inner (volar)		UGT1A1 Population Scalar	1			Membrane potential : Brain (mV)	-41							Abundance : ISF (BBB) Uptake (Brain) PT (CV%)	0			Back σvL	Predicted					Shed Soluble Target Ksyn_plasma CV (%)	30
Abundance : FMOUser UM Freq	0	Abundance : CYP3A5 EM Mean	103	UGT2B11 UM Mean	0	Skin surface pH : Male	4.5	UGT1A1 EM Mean	1			Membrane potential : Gut (mV)	-41							Abundance : ISF (BBB) Uptake (Brain) IT Mean	0			Back σl	0					Shed Soluble Target Ksyn_tissue (µM/h)	0
Abundance : FMOUser IM Freq	0	Abundance : CYP3A5 EM CV (%)	65	UGT2B11 UM Mean CV (%)	0	Skin surface pH CV (%) : Male	8.2	UGT1A1 EM Mean CV (%)	46			Membrane potential : Heart (mV)	-41							Abundance : ISF (BBB) Uptake (Brain) IT (CV%)	0			Back FR	0					Shed Soluble Target Ksyn_tissue CV (%)	30
Abundance : ABCB1 (P-gp/MDR1) PT Freq	0	Abundance : CYP3A5 PM Mean	0	UGT2B11 IM Mean	0	Skin temperature °C : Male	32	UGT1A1 PM Mean	0.42			Membrane potential : Kidney (mV)	-70							Abundance : ISF (BBB) Uptake (Brain) UT Mean	0			Back FcRn	24.2					Shed Soluble Target Kdeg_tissue (1/h)	0
Abundance : ABCB1 (P-gp/MDR1) IT Freq	0	Abundance : CYP3A5 PM CV (%)	0	UGT2B11 IM Mean CV (%)	0	Skin temperature CV (%) : Male	0	UGT1A1 PM Mean CV (%)	46			Membrane potential : Liver (mV)	-41							Abundance : ISF (BBB) Uptake (Brain) UT (CV%)	0			Back PSs	Predicted					Shed Soluble Target Kdeg_tissue CV (%)	30
Abundance : ABCB1 (P-gp/MDR1) UT Freq	0	Abundance : CYP3A5 UM Mean	0	UGT2B11 Absolute Abundance	0	Shape of corneocyte : Male	Cuboid (brick)	UGT1A1 UM Mean	1.46			Membrane potential : Lung (mV)	-41							Absolute Abundance : cCSF (BCSFB) Efflux (Brain) (pmol/mg capillary protein)	0			Back PSL	Predicted					Shed Soluble Target molecular weight (Da)	150000
Abundance : ABCB11 (BSEP) PT Freq	0	Abundance : CYP3A5 UM CV (%)	0	UGT2B11 Mean Turnover Rate	1e-06	Shape of corneocyte : Female	Cuboid (brick)	UGT1A1 UM Mean CV (%)	46			Membrane potential : Muscle (mV)	-41							Abundance : cCSF (BCSFB) Efflux (Brain) ET Mean	1			Back fcat	0.00074
Abundance : ABCB11 (BSEP) IT Freq	0	Abundance : CYP3A5 IM1 Mean	0	UGT2B11 Mean Turnover Rate CV (%)	30	Number of SC layers : Male	22	UGT1A1 IM Mean	0.72			Membrane potential : Skin (mV)	-41							Abundance : cCSF (BCSFB) Efflux (Brain) ET (CV%)	30			Back Kup	0.00298
Abundance : ABCB11 (BSEP) UT Freq	0	Abundance : CYP3A5 IM1 CV (%)	0	UGT2B15 Population Scalar	1	Number of SC layers CV (%) : Male	14	UGT1A1 IM Mean CV (%)	46			Membrane potential : Spleen (mV)	-41							Abundance : cCSF (BCSFB) Efflux (Brain) PT Mean	0			Thigh σvs	Predicted
Abundance : ABCC1 (MRP1) PT Freq	0	Abundance : CYP3A5 IM2 Mean	0	UGT2B15 EM Mean	1	Water density gm/cm3 : Male	1	UGT1A1 Absolute Abundance	24			Membrane potential : RBC (mV)	-10							Abundance : cCSF (BCSFB) Efflux (Brain) PT (CV%)	0			Thigh σvL	Predicted
Abundance : ABCC1 (MRP1) IT Freq	0	Abundance : CYP3A5 IM2 CV (%)	0	UGT2B15 EM Mean CV (%)	50	Water density CV (%) : Male	0	UGT1A3 Population Scalar	1			Membrane potential : Pancreas (mV)	-41							Abundance : cCSF (BCSFB) Efflux (Brain) IT Mean	0			Thigh σl	0
Abundance : ABCC1 (MRP1) UT Freq	0	Turnover rate : CYP3A5 Mean	0.0193	UGT2B15 PM Mean	0.07	SC lipids density gm/cm3 : Male	0.9	UGT1A3 EM Mean	1			Membrane potential : Placenta (mV)	0							Abundance : cCSF (BCSFB) Efflux (Brain) IT (CV%)	0			Thigh FR	0
Abundance : ABCC2 (MRP2) PT Freq	0	Turnover rate : CYP3A5 CV (%)	68	UGT2B15 PM Mean CV (%)	50	SC lipids density CV (%) : Male	0	UGT1A3 EM Mean CV (%)	49			Membrane potential : Breast (mV)	0							Abundance : cCSF (BCSFB) Efflux (Brain) UT Mean	0			Thigh FcRn	24.2
Abundance : ABCC2 (MRP2) IT Freq	0	Abundance : CYP3A7 EM Mean	35.4	UGT2B15 UM Mean	0	SC proteins density gm/cm3 : Male	1.37	UGT1A3 PM Mean	0			Membrane potential : Milk (mV)	0							Abundance : cCSF (BCSFB) Efflux (Brain) UT (CV%)	0			Thigh PSs	Predicted
Abundance : ABCC2 (MRP2) UT Freq	0	Abundance : CYP3A7 EM CV (%)	61	UGT2B15 UM Mean CV (%)	0	SC proteins density CV (%) : Male	0	UGT1A3 PM Mean CV (%)	0			Membrane potential : Subcutis_Arm (mV)	0							Absolute Abundance : cCSF (BCSFB) Uptake (Brain) (pmol/mg capillary protein)	0			Thigh PSL	Predicted
Abundance : ABCC3 (MRP3) PT Freq	0	Abundance : CYP3A7 PM Mean	0	UGT2B15 IM Mean	0.47	Intercellular lipid thickness of SC µm : Male	0.091	UGT1A3 UM Mean	5.3			Membrane potential : Epicardial (mV)	0							Abundance : cCSF (BCSFB) Uptake (Brain) ET Mean	1			Thigh fcat	0.00063
Abundance : ABCC3 (MRP3) IT Freq	0	Abundance : CYP3A7 PM CV (%)	0	UGT2B15 IM Mean CV (%)	50	Intercellular lipid thickness of SC CV (%) : Male	0	UGT1A3 UM Mean CV (%)	49			Membrane potential : Midmyocardial (mV)	0							Abundance : cCSF (BCSFB) Uptake (Brain) ET (CV%)	30			Thigh Kup	0.00298
Abundance : ABCC3 (MRP3) UT Freq	0	Abundance : CYP3A7 UM Mean	0	UGT2B15 Absolute Abundance	0.2	Tortuosity : Male	User Defined	UGT1A3 IM Mean	0.5			Membrane potential : Endocardial (mV)	0							Abundance : cCSF (BCSFB) Uptake (Brain) PT Mean	0
Abundance : ABCC4 (MRP4) PT Freq	0	Abundance : CYP3A7 UM CV (%)	0	UGT2B15 Mean Turnover Rate	1e-06	Tortuosity of lipid diffusion pathway of SC : Male	12.7	UGT1A3 IM Mean CV (%)	49			Membrane potential : Lymph Nodes (mV)	0							Abundance : cCSF (BCSFB) Uptake (Brain) PT (CV%)	0			Intramuscular Administration Site
Abundance : ABCC4 (MRP4) IT Freq	0	Abundance : CYP3A7 IM1 Mean	0	UGT2B15 Mean Turnover Rate CV (%)	30	Tortuosity of lipid diffusion pathway of SC CV (%) : Male	18	UGT1A3 Absolute Abundance	0.53			Membrane potential : Synovial Joint (mV)	0							Abundance : cCSF (BCSFB) Uptake (Brain) IT Mean	0			Deltoid σvs	Predicted
Abundance : ABCC4 (MRP4) UT Freq	0	Abundance : CYP3A7 IM1 CV (%)	0	UGT2B17 Population Scalar	1	Hair follicle diameter µm : Male	77.7	UGT1A4 Population Scalar	1			Membrane potential : Subcutis_Abdomen (mV)	0							Abundance : cCSF (BCSFB) Uptake (Brain) IT (CV%)	0			Deltoid σvL	Predicted
Abundance : ABCC6 (MRP6) PT Freq	0	Abundance : CYP3A7 IM2 Mean	0	UGT2B17 EM Mean	1	Hair follicle diameter CV (%) : Male	32	UGT1A4 EM Mean	1			Membrane potential : Subcutis_Back (mV)	0							Abundance : cCSF (BCSFB) Uptake (Brain) UT Mean	0			Deltoid σl	0
Abundance : ABCC6 (MRP6) IT Freq	0	Abundance : CYP3A7 IM2 CV (%)	0	UGT2B17 EM Mean CV (%)	50	Hair follicle density N/cm2 : Male	18	UGT1A4 EM Mean CV (%)	60			Membrane potential : Subcutis_Thigh (mV)	0							Abundance : cCSF (BCSFB) Uptake (Brain) UT (CV%)	0			Deltoid FR	0
Abundance : ABCC6 (MRP6) UT Freq	0	Turnover rate : CYP3A7 Mean	0.0193	UGT2B17 PM Mean	0.08	Hair follicle density CV (%) : Male	39	UGT1A4 PM Mean	0			Membrane potential : Intramuscular Deltoid (mV)	0							Absolute Abundance : ICF Efflux (Brain) (pmol/mg of neural (system) protein)	0			Deltoid FcRn	6.5
Abundance : ABCG2 (BCRP) PT Freq	0.02	Turnover rate : CYP3A7 CV (%)	68	UGT2B17 PM Mean CV (%)	50	Hair follicle depth µm : Male	109.5	UGT1A4 PM Mean CV (%)	0			Membrane potential : Intramuscular Gluteal (mV)	0							Abundance : ICF Efflux (Brain) ET Mean	1			Deltoid PSs	Predicted
Abundance : ABCG2 (BCRP) IT Freq	0.17	3A4 M / F difference	Same	UGT2B17 UM Mean	0	Hair follicle depth CV (%) : Male	0	UGT1A4 UM Mean	0			Membrane potential : Intramuscular Vastus (mV)	0							Abundance : ICF Efflux (Brain) ET (CV%)	30			Deltoid PSL	Predicted
Abundance : ABCG2 (BCRP) UT Freq	0	Abundance : 3A4 Mean : Male	137	UGT2B17 UM Mean CV (%)	0	Hair shaft diameter µm : Male	18	UGT1A4 UM Mean CV (%)	0			Ve (% of Tissue volume) : Lung	0.232							Abundance : ICF Efflux (Brain) PT Mean	0			Deltoid fcat	0.00018
Abundance : SLC2A1 (GLUT1) PT Freq	0	Abundance : 3A4 CV (%) : Male	41	UGT2B17 IM Mean	0.16	Hair shaft diameter CV (%) : Male	34	UGT1A4 IM Mean	0			Ve (% of Tissue volume) : Heart	0.053							Abundance : ICF Efflux (Brain) PT (CV%)	0			Deltoid Kup	0.00298
Abundance : SLC2A1 (GLUT1) IT Freq	0	Abundance : 3A4 Mean : Female	137	UGT2B17 IM Mean CV (%)	50	Sebum viscosity centipose : Male	40	UGT1A4 IM Mean CV (%)	0			Ve (% of Tissue volume) : Brain	0.063							Abundance : ICF Efflux (Brain) IT Mean	0			Gluteal σvs	Predicted
Abundance : SLC2A1 (GLUT1) UT Freq	0	Abundance : 3A4 CV (%) : Female	41	UGT2B17 Absolute Abundance	0	Sebum viscosity CV (%) : Male	0	UGT1A4 Absolute Abundance	1.9			Ve (% of Tissue volume) : Muscle	0.034							Abundance : ICF Efflux (Brain) IT (CV%)	0			Gluteal σvL	Predicted
Abundance : SLC2A2 (GLUT2) PT Freq	0	Abundance : CYP2C9 Allele 1 Genotype 1 Mean	77.7	UGT2B17 Mean Turnover Rate	1e-06	Corneocyte pH [top] : Male	6.8	UGT1A5 Population Scalar	1			Ve (% of Tissue volume) : Skin	0.063							Abundance : ICF Efflux (Brain) UT Mean	0			Gluteal σl	0
Abundance : SLC2A2 (GLUT2) IT Freq	0	Abundance : CYP2C9 Allele 1 Genotype 1 CV (%)	64	UGT2B17 Mean Turnover Rate CV (%)	30	Corneocyte pH [top] CV (%) : Male	6.8	UGT1A5 EM Mean	1			Ve (% of Tissue volume) : Adipose	0.039							Abundance : ICF Efflux (Brain) UT (CV%)	0			Gluteal FR	0
Abundance : SLC2A2 (GLUT2) UT Freq	0	Turnover rate : CYP2C9 Allele 1 Genotype 1 Mean	0.0067	UGT2B28 Population Scalar	1	Corneocyte thickness [top] µm : Male	0.59	UGT1A5 EM Mean CV (%)	60			Ve (% of Tissue volume) : Bone	0.063							Absolute Abundance : ICF Uptake (Brain) (pmol/mg of neural (system) protein)	0			Gluteal FcRn	6.5
Abundance : SLC10A1 (NTCP) PT Freq	0	Turnover rate : CYP2C9 Allele 1 Genotype 1 CV (%)	56	UGT2B28 EM Mean	1	Corneocyte thickness [top] CV (%) : Male	22	UGT1A5 PM Mean	0			Ve (% of Tissue volume) : Kidney	0.088							Abundance : ICF Uptake (Brain) ET Mean	1			Gluteal PSs	Predicted
Abundance : SLC10A1 (NTCP) IT Freq	0	Abundance : CYP2C9 Allele 1 Genotype 2 Mean	75.7	UGT2B28 EM Mean CV (%)	50	Corneocyte width [top] µm : Male	29.6	UGT1A5 PM Mean CV (%)	0			Ve (% of Tissue volume) : Gut	0.063							Abundance : ICF Uptake (Brain) ET (CV%)	30			Gluteal PSL	Predicted
Abundance : SLC10A1 (NTCP) UT Freq	0	Abundance : CYP2C9 Allele 1 Genotype 2 CV (%)	70	UGT2B28 PM Mean	0	Corneocyte width [top] CV (%) : Male	5.9	UGT1A5 UM Mean	0			Ve (% of Tissue volume) : Spleen	0.063							Abundance : ICF Uptake (Brain) PT Mean	0			Gluteal fcat	0.00018
Abundance : SLC10A2 (ASBT/IBAT) PT Freq	0	Turnover rate : CYP2C9 Allele 1 Genotype 2 Mean	0.0067	UGT2B28 PM Mean CV (%)	0	Corneocyte length [top] µm : Male	36.4	UGT1A5 UM Mean CV (%)	0			Ve (% of Tissue volume) : Pancreas	0.063							Abundance : ICF Uptake (Brain) PT (CV%)	0			Gluteal Kup	0.00298
Abundance : SLC10A2 (ASBT/IBAT) IT Freq	0	Turnover rate : CYP2C9 Allele 1 Genotype 2 CV (%)	56	UGT2B28 UM Mean	0	Corneocyte length [top] CV (%) : Male	5.7	UGT1A5 IM Mean	0			Ve (% of Tissue volume) : Liver	0.063							Abundance : ICF Uptake (Brain) IT Mean	0			Vastus σvs	Predicted
Abundance : SLC10A2 (ASBT/IBAT) UT Freq	0	Abundance : CYP2C9 Allele 1 Genotype 3 Mean	63.6	UGT2B28 UM Mean CV (%)	0	Hydration level (% water volume) [top] : Male	33.9	UGT1A5 IM Mean CV (%)	0			Vv (% of Tissue volume) : Lung	18.54							Abundance : ICF Uptake (Brain) IT (CV%)	0			Vastus σvL	Predicted
Abundance : SLC15A1 (PEPT1) PT Freq	0	Abundance : CYP2C9 Allele 1 Genotype 3 CV (%)	93	UGT2B28 IM Mean	0	Hydration level (% water volume) [top] CV (%) : Male	9	UGT1A5 Absolute Abundance	0.3			Vv (% of Tissue volume) : Heart	4.2							Abundance : ICF Uptake (Brain) UT Mean	0			Vastus σl	0
Abundance : SLC15A1 (PEPT1) IT Freq	0	Turnover rate : CYP2C9 Allele 1 Genotype 3 Mean	0.0067	UGT2B28 IM Mean CV (%)	0	SC lipid viscosity [top] centipose : Male	75	UGT1A6 Population Scalar	1			Vv (% of Tissue volume) : Brain	5							Abundance : ICF Uptake (Brain) UT (CV%)	0			Vastus FR	0
Abundance : SLC15A1 (PEPT1) UT Freq	0	Turnover rate : CYP2C9 Allele 1 Genotype 3 CV (%)	56	UGT2B28 Absolute Abundance	0	SC lipid viscosity [top] CV (%) : Male	0	UGT1A6 EM Mean	1			Vv (% of Tissue volume) : Muscle	2.7							Transferrin receptor Rmax (µM)	3.3			Vastus FcRn	6.5
Abundance : SLC16A1 (MCT1) PT Freq	0	Abundance : CYP2C9 Allele 1 Genotype 4 Mean	53.7	UGT2B28 Mean Turnover Rate	1e-06	Corneocyte pH [upper mid] : Male	6.8	UGT1A6 EM Mean CV (%)	60			Vv (% of Tissue volume) : Skin	5							Transferrin receptor Rmax CV (%)	30			Vastus PSs	Predicted
Abundance : SLC16A1 (MCT1) IT Freq	0	Abundance : CYP2C9 Allele 1 Genotype 4 CV (%)	71	UGT2B28 Mean Turnover Rate CV (%)	30	Corneocyte pH [upper mid] CV (%) : Male	6.8	UGT1A6 PM Mean	0			Vv (% of Tissue volume) : Adipose	3.1							Transferrin receptor Kdeg (1/h)	0.0625			Vastus PSL	Predicted
Abundance : SLC16A1 (MCT1) UT Freq	0	Turnover rate : CYP2C9 Allele 1 Genotype 4 Mean	0.0067	Use User UGT Option	Yes	Corneocyte thickness [upper mid] µm : Male	0.67	UGT1A6 PM Mean CV (%)	0			Vv (% of Tissue volume) : Bone	5							Transferrin receptor Kdeg CV (%)	30			Vastus fcat	0.00018
Abundance : SLC19A2 (THTR1) PT Freq	0	Turnover rate : CYP2C9 Allele 1 Genotype 4 CV (%)	56	UGT User	1	Corneocyte thickness [upper mid] CV (%) : Male	22	UGT1A6 UM Mean	0			Vv (% of Tissue volume) : Kidney	7							Transferrin receptor molecular weight (Da)	95000			Vastus Kup	0.00298
Abundance : SLC19A2 (THTR1) IT Freq	0	Abundance : CYP2C9 Allele 1 Genotype 5 Mean	39.5	User UGT1 Population Scalar	1	Corneocyte width [upper mid] µm : Male	29.6	UGT1A6 UM Mean CV (%)	0			Vv (% of Tissue volume) : Gut	5
Abundance : SLC19A2 (THTR1) UT Freq	0	Abundance : CYP2C9 Allele 1 Genotype 5 CV (%)	80	User UGT1 EM Mean	1	Corneocyte width [upper mid] CV (%) : Male	5.9	UGT1A6 IM Mean	0			Vv (% of Tissue volume) : Spleen	5
Abundance : SLC19A3 (THTR2) PT Freq	0	Turnover rate : CYP2C9 Allele 1 Genotype 5 Mean	0.0067	User UGT1 EM Mean CV (%)	50	Corneocyte length [upper mid] µm : Male	36.4	UGT1A6 IM Mean CV (%)	0			Vv (% of Tissue volume) : Pancreas	5
Abundance : SLC19A3 (THTR2) IT Freq	0	Turnover rate : CYP2C9 Allele 1 Genotype 5 CV (%)	56	User UGT1 PM Mean	0	Corneocyte length [upper mid] CV (%) : Male	5.7	UGT1A6 Absolute Abundance	1.3			Vv (% of Tissue volume) : Liver	5
Abundance : SLC19A3 (THTR2) UT Freq	0	Abundance : CYP2C9 Allele 1 Genotype 6 Mean	25.2	User UGT1 PM Mean CV (%)	0	Hydration level (% water volume) [upper mid] : Male	44.6987	UGT1A7 Population Scalar	1			Subcell Membrane potential : Adipose (mV)	10
Abundance : SLCO1A2 (OATP1A2) PT Freq	0	Abundance : CYP2C9 Allele 1 Genotype 6 CV (%)	79	User UGT1 UM Mean	0	Hydration level (% water volume) [upper mid] CV (%) : Male	6	UGT1A7 EM Mean	1			Subcell Membrane potential : Bone (mV)	10
Abundance : SLCO1A2 (OATP1A2) IT Freq	0	Turnover rate : CYP2C9 Allele 1 Genotype 6 Mean	0.0067	User UGT1 UM Mean CV (%)	0	SC lipid viscosity [upper mid] centipose : Male	75	UGT1A7 EM Mean CV (%)	60			Subcell Membrane potential : Brain (mV)	10
Abundance : SLCO1A2 (OATP1A2) UT Freq	0	Turnover rate : CYP2C9 Allele 1 Genotype 6 CV (%)	56	User UGT1 IM Mean	0	SC lipid viscosity [upper mid] CV (%) : Male	0	UGT1A7 PM Mean	0			Subcell Membrane potential : Gut (mV)	10
Abundance : SLCO1B1 (OATP1B1) PT Freq	0.03	Abundance : CYP2B6 Allele 2 Genotype 1 Mean	21.6	User UGT1 IM Mean CV (%)	0	Corneocyte pH [lower mid] : Male	6.8	UGT1A7 PM Mean CV (%)	0			Subcell Membrane potential : Heart (mV)	10
Abundance : SLCO1B1 (OATP1B1) IT Freq	0.27	Abundance : CYP2B6 Allele 2 Genotype 1 CV (%)	68	User UGT1 Absolute Abundance	0	Corneocyte pH [lower mid] CV (%) : Male	6.8	UGT1A7 UM Mean	0			Subcell Membrane potential : Kidney (mV)	10
Abundance : SLCO1B1 (OATP1B1) UT Freq	0.07	Turnover rate : CYP2B6 Allele 2 Genotype 1 Mean	0.0217	User UGT1 Mean Turnover Rate	1e-06	Corneocyte thickness [lower mid] µm : Male	0.76	UGT1A7 UM Mean CV (%)	0			Subcell Membrane potential : Liver (mV)	10
Abundance : SLCO1B3 (OATP1B3) PT Freq	0	Turnover rate : CYP2B6 Allele 2 Genotype 1 CV (%)	56	User UGT1 Mean Turnover Rate CV (%)	30	Corneocyte thickness [lower mid] CV (%) : Male	22	UGT1A7 IM Mean	0			Subcell Membrane potential : Lung (mV)	10
Abundance : SLCO1B3 (OATP1B3) IT Freq	0	Abundance : CYP2B6 Allele 2 Genotype 2 Mean	14.1	Use User Cytosolic Enzyme Option	Yes	Corneocyte width [lower mid] µm : Male	29.6	UGT1A7 IM Mean CV (%)	0			Subcell Membrane potential : Muscle (mV)	10
Abundance : SLCO1B3 (OATP1B3) UT Freq	0	Abundance : CYP2B6 Allele 2 Genotype 2 CV (%)	82	User Cyt	1	Corneocyte width [lower mid] CV (%) : Male	5.9	UGT1A7 Absolute Abundance	7.1			Subcell Membrane potential : Skin (mV)	10
Abundance : SLCO1C1 (OATP1C1) PT Freq	0	Turnover rate : CYP2B6 Allele 2 Genotype 2 Mean	0.0217	User Cyt1 Population Scalar	1	Corneocyte length [lower mid] µm : Male	36.4	UGT1A8 Population Scalar	1			Subcell Membrane potential : Spleen (mV)	10
Abundance : SLCO1C1 (OATP1C1) IT Freq	0	Turnover rate : CYP2B6 Allele 2 Genotype 2 CV (%)	56	User Cyt1 EM Mean	1	Corneocyte length [lower mid] CV (%) : Male	5.7	UGT1A8 EM Mean	1			Subcell Membrane potential : RBC (mV)	10
Abundance : SLCO1C1 (OATP1C1) UT Freq	0	Abundance : CYP2B6 Allele 2 Genotype 3 Mean	24.7	User Cyt1 EM Mean CV (%)	30	Hydration level (% water volume) [lower mid] : Male	55.5388	UGT1A8 EM Mean CV (%)	60			Subcell Membrane potential : Pancreas (mV)	10
Abundance : SLCO2B1 (OATP2B1) PT Freq	0	Abundance : CYP2B6 Allele 2 Genotype 3 CV (%)	128	User Cyt1 PM Mean	0	Hydration level (% water volume) [lower mid] CV (%) : Male	5	UGT1A8 PM Mean	0			Subcell Membrane potential : Placenta (mV)	0
Abundance : SLCO2B1 (OATP2B1) IT Freq	0	Turnover rate : CYP2B6 Allele 2 Genotype 3 Mean	0.0217	User Cyt1 PM Mean CV (%)	0	SC lipid viscosity [lower mid] centipose : Male	75	UGT1A8 PM Mean CV (%)	0			Subcell Membrane potential : Breast (mV)	0
Abundance : SLCO2B1 (OATP2B1) UT Freq	0	Turnover rate : CYP2B6 Allele 2 Genotype 3 CV (%)	56	User Cyt1 UM Mean	0	SC lipid viscosity [lower mid] CV (%) : Male	0	UGT1A8 UM Mean	0			Subcell Membrane potential : Milk (mV)	0
Abundance : SLCO4C1 (OATP4C1) PT Freq	0	Abundance : CYP2B6 Allele 2 Genotype 4 Mean	17.2	User Cyt1 UM Mean CV (%)	0	Corneocyte pH [bottom] : Male	6.8	UGT1A8 UM Mean CV (%)	0			Subcell Membrane potential : Subcutis_Arm (mV)	0
Abundance : SLCO4C1 (OATP4C1) IT Freq	0	Abundance : CYP2B6 Allele 2 Genotype 4 CV (%)	111	User Cyt1 IM Mean	0	Corneocyte pH [bottom] CV (%) : Male	6.8	UGT1A8 IM Mean	0			Subcell Membrane potential : Epicardial (mV)	0
Abundance : SLCO4C1 (OATP4C1) UT Freq	0	Turnover rate : CYP2B6 Allele 2 Genotype 4 Mean	0.0217	User Cyt1 IM Mean CV (%)	0	Corneocyte thickness [bottom] µm : Male	0.86	UGT1A8 IM Mean CV (%)	0			Subcell Membrane potential : Midmyocardial (mV)	0
Abundance : SLC22A1 (OCT1) PT Freq	0.0549	Turnover rate : CYP2B6 Allele 2 Genotype 4 CV (%)	56	Use User Cytosolic Enzyme Option	Yes	Corneocyte thickness [bottom] CV (%) : Male	22	UGT1A8 Absolute Abundance	5.6			Subcell Membrane potential : Endocardial (mV)	0
Abundance : SLC22A1 (OCT1) IT Freq	0.4043	Abundance : CYP2B6 Allele 2 Genotype 5 Mean	16.8	User Cyt	2	Corneocyte width [bottom] µm : Male	29.6	UGT1A9 Population Scalar	1			Subcell Membrane potential : Lymph Nodes (mV)	0
Abundance : SLC22A1 (OCT1) UT Freq	0.0004	Abundance : CYP2B6 Allele 2 Genotype 5 CV (%)	106	User Cyt2 Population Scalar	1	Corneocyte width [bottom] CV (%) : Male	5.9	UGT1A9 EM Mean	1			Subcell Membrane potential : Synovial Joint (mV)	0
Abundance : SLC22A2 (OCT2) PT Freq	0	Turnover rate : CYP2B6 Allele 2 Genotype 5 Mean	0.0217	User Cyt2 EM Mean	1	Corneocyte length [bottom] µm : Male	36.4	UGT1A9 EM Mean CV (%)	60			Subcell Membrane potential : Subcutis_Abdomen (mV)	0
Abundance : SLC22A2 (OCT2) IT Freq	0	Turnover rate : CYP2B6 Allele 2 Genotype 5 CV (%)	56	User Cyt2 EM Mean CV (%)	30	Corneocyte length [bottom] CV (%) : Male	5.7	UGT1A9 PM Mean	1			Subcell Membrane potential : Subcutis_Back (mV)	0
Abundance : SLC22A2 (OCT2) UT Freq	0	Abundance : CYP2B6 Allele 2 Genotype 6 Mean	5.4	User Cyt2 PM Mean	0	Hydration level (% water volume) [bottom] : Male	66.4	UGT1A9 PM Mean CV (%)	60			Subcell Membrane potential : Subcutis_Thigh (mV)	0
Abundance : SLC22A3 (OCT3) PT Freq	0	Abundance : CYP2B6 Allele 2 Genotype 6 CV (%)	76	User Cyt2 PM Mean CV (%)	0	Hydration level (% water volume) [bottom] CV (%) : Male	4	UGT1A9 UM Mean	0			Subcell Membrane potential : Intramuscular Deltoid (mV)	0
Abundance : SLC22A3 (OCT3) IT Freq	0	Turnover rate : CYP2B6 Allele 2 Genotype 6 Mean	0.0217	User Cyt2 UM Mean	0	SC lipid viscosity [bottom] centipose : Male	75	UGT1A9 UM Mean CV (%)	0			Subcell Membrane potential : Intramuscular Gluteal (mV)	0
Abundance : SLC22A3 (OCT3) UT Freq	0	Turnover rate : CYP2B6 Allele 2 Genotype 6 CV (%)	56	User Cyt2 UM Mean CV (%)	0	SC lipid viscosity [bottom] CV (%) : Male	0	UGT1A9 IM Mean	1			Subcell Membrane potential : Intramuscular Vastus (mV)	0
Abundance : SLC22A4 (OCTN1) PT Freq	0	Abundance : UGT1A1 Population Scalar	1	User Cyt2 IM Mean	0	Viable Epidermis thickness µm : Male	41.9655	UGT1A9 IM Mean CV (%)	60			Local pH (IW) : Adipose	7
Abundance : SLC22A4 (OCTN1) IT Freq	0	Abundance : UGT1A1 EM Mean	1	User Cyt2 IM Mean CV (%)	0	Viable Epidermis thickness CV (%) : Male	19	UGT1A9 Absolute Abundance	5.9			Local pH (IW) : Bone	7
Abundance : SLC22A4 (OCTN1) UT Freq	0	Abundance : UGT1A1 EM CV (%)	24	Use User Cytosolic Enzyme Option	Yes	Dermis thickness µm : Male	1240	UGT1A10 Population Scalar	1			Local pH (IW) : Brain	7.12
Abundance : SLC22A5 (OCTN2) PT Freq	0	Abundance : UGT1A1 PM Mean	0.42	User Cyt	3	Dermis thickness CV (%) : Male	20	UGT1A10 EM Mean	1			Local pH (IW) : Gut	7
Abundance : SLC22A5 (OCTN2) IT Freq	0	Abundance : UGT1A1 PM CV (%)	50.8	User Cyt3 Population Scalar	1	Subcutis thickness mm : Male	1.91	UGT1A10 EM Mean CV (%)	60			Local pH (IW) : Heart	7
Abundance : SLC22A5 (OCTN2) UT Freq	0	Abundance : UGT1A1 UM Mean	1.46	User Cyt3 EM Mean	1	Subcutis thickness CV (%) : Male	55.7	UGT1A10 PM Mean	0			Local pH (IW) : Kidney	7.2
Abundance : SLC22A6 (OAT1) PT Freq	0	Abundance : UGT1A1 UM CV (%)	30	User Cyt3 EM Mean CV (%)	30	Muscle thickness mm : Male	29.88	UGT1A10 PM Mean CV (%)	0			Local pH (IW) : Liver	7
Abundance : SLC22A6 (OAT1) IT Freq	0	Abundance : UGT1A1 IM Mean	0.72	User Cyt3 PM Mean	0	Muscle thickness CV (%) : Male	61.44	UGT1A10 UM Mean	0			Local pH (IW) : Lung	6.7
Abundance : SLC22A6 (OAT1) UT Freq	0	Abundance : UGT1A1 IM CV (%)	39.9	User Cyt3 PM Mean CV (%)	0	Dermis regional blood flow scalar : Male	0.909226	UGT1A10 UM Mean CV (%)	0			Local pH (IW) : Muscle	7
Abundance : SLC22A7 (OAT2) PT Freq	0	Absolute Abundance : UGT1A1	43	User Cyt3 UM Mean	0	Dermis regional blood flow scalar CV (%) : Male	0	UGT1A10 IM Mean	0			Local pH (IW) : Skin	7
Abundance : SLC22A7 (OAT2) IT Freq	0	Turnover rate : UGT1A1 Mean	0.0578	User Cyt3 UM Mean CV (%)	0	Subcutis regional blood flow scalar : Male	1	UGT1A10 IM Mean CV (%)	0			Local pH (IW) : Spleen	7
Abundance : SLC22A7 (OAT2) UT Freq	0	Turnover rate : UGT1A1 CV (%)	30	User Cyt3 IM Mean	0	Subcutis regional blood flow scalar CV (%) : Male	0	UGT1A10 Absolute Abundance	4.3			Local pH (IW) : RBC	7.22
Abundance : SLC22A8 (OAT3) PT Freq	0	Abundance : UGT1A3 Population Scalar	1	User Cyt3 IM Mean CV (%)	0	Muscle regional blood flow scalar : Male	1	UGT2B4 Population Scalar	1			Local pH (IW) : Pancreas	7
Abundance : SLC22A8 (OAT3) IT Freq	0	Abundance : UGT1A3 EM Mean	1	Use User Cytosolic Enzyme Option	Yes	Muscle regional blood flow scalar CV (%) : Male	0	UGT2B4 EM Mean	1			Local pH (IW) : Placenta	0
Abundance : SLC22A8 (OAT3) UT Freq	0	Abundance : UGT1A3 EM CV (%)	72	User Cyt	4			UGT2B4 EM Mean CV (%)	60			Local pH (IW) : Breast	0
Abundance : SLC22A9 (OAT7) PT Freq	0	Abundance : UGT1A3 PM Mean	0	User Cyt4 Population Scalar	1	MPMLA - Forearm Outer (dorsal)		UGT2B4 PM Mean	0			Local pH (IW) : Milk	0
Abundance : SLC22A9 (OAT7) IT Freq	0	Abundance : UGT1A3 PM CV (%)	0	User Cyt4 EM Mean	1	Skin surface pH : Male	4.5	UGT2B4 PM Mean CV (%)	0			Local pH (IW) : Subcutis_Arm	0
Abundance : SLC22A9 (OAT7) UT Freq	0	Abundance : UGT1A3 UM Mean	5.3	User Cyt4 EM Mean CV (%)	30	Skin surface pH CV (%) : Male	8.2	UGT2B4 UM Mean	0			Local pH (IW) : Epicardial	0
Abundance : SLC22A11 (OAT4) PT Freq	0	Abundance : UGT1A3 UM CV (%)	72	User Cyt4 PM Mean	0	Skin temperature °C : Male	32	UGT2B4 UM Mean CV (%)	0			Local pH (IW) : Midmyocardial	0
Abundance : SLC22A11 (OAT4) IT Freq	0	Abundance : UGT1A3 IM Mean	0.5	User Cyt4 PM Mean CV (%)	0	Skin temperature CV (%) : Male	0	UGT2B4 IM Mean	0			Local pH (IW) : Endocardial	0
Abundance : SLC22A11 (OAT4) UT Freq	0	Abundance : UGT1A3 IM CV (%)	72	User Cyt4 UM Mean	0	Shape of corneocyte : Male	Cuboid (brick)	UGT2B4 IM Mean CV (%)	0			Local pH (IW) : Lymph Nodes	0
Abundance : SLC22A12 (URAT1) PT Freq	0	Absolute Abundance : UGT1A3	2.75	User Cyt4 UM Mean CV (%)	0	Shape of corneocyte : Female	Cuboid (brick)	UGT2B4 Absolute Abundance	0			Local pH (IW) : Synovial Joint	0
Abundance : SLC22A12 (URAT1) IT Freq	0	Turnover rate : UGT1A3 Mean	1e-06	User Cyt4 IM Mean	0	Number of SC layers : Male	22	UGT2B7 Population Scalar	1			Local pH (IW) : Subcutis_Abdomen	0
Abundance : SLC22A12 (URAT1) UT Freq	0	Turnover rate : UGT1A3 CV (%)	30	User Cyt4 IM Mean CV (%)	0	Number of SC layers CV (%) : Male	14	UGT2B7 EM Mean	1			Local pH (IW) : Subcutis_Back	0
Abundance : SLC29A1 (ENT1) PT Freq	0	Abundance : UGT1A4 Population Scalar	1	CES1 Population Scalar	1	Water density gm/cm3 : Male	1	UGT2B7 EM Mean CV (%)	60			Local pH (IW) : Subcutis_Thigh	0
Abundance : SLC29A1 (ENT1) IT Freq	0	Abundance : UGT1A4 EM Mean	1	CES1 EM Mean	1	Water density CV (%) : Male	0	UGT2B7 PM Mean	0			Local pH (IW) : Intramuscular Deltoid	0
Abundance : SLC29A1 (ENT1) UT Freq	0	Abundance : UGT1A4 EM CV (%)	26	CES1 EM CV (%)	30	SC lipids density gm/cm3 : Male	0.9	UGT2B7 PM Mean CV (%)	0			Local pH (IW) : Intramuscular Gluteal	0
Abundance : SLC29A2 (ENT2) PT Freq	0	Abundance : UGT1A4 PM Mean	0	CES1 PM Mean	0.11	SC lipids density CV (%) : Male	0	UGT2B7 UM Mean	0			Local pH (IW) : Intramuscular Vastus	0
Abundance : SLC29A2 (ENT2) IT Freq	0	Abundance : UGT1A4 PM CV (%)	0	CES1 PM CV (%)	30	SC proteins density gm/cm3 : Male	1.37	UGT2B7 UM Mean CV (%)	0			Subcell pH : Adipose	4.74
Abundance : SLC29A2 (ENT2) UT Freq	0	Abundance : UGT1A4 UM Mean	0	CES1 UM Mean	0	SC proteins density CV (%) : Male	0	UGT2B7 IM Mean	0			Subcell pH : Bone	4.74
Abundance : SLC47A1 (MATE1) PT Freq	0	Abundance : UGT1A4 UM CV (%)	0	CES1 UM CV (%)	0	Intercellular lipid thickness of SC µm : Male	0.091	UGT2B7 IM Mean CV (%)	0			Subcell pH : Brain	4.74
Abundance : SLC47A1 (MATE1) IT Freq	0	Abundance : UGT1A4 IM Mean	0	CES1 IM Mean	0	Intercellular lipid thickness of SC CV (%) : Male	0	UGT2B7 Absolute Abundance	4.5			Subcell pH : Gut	4.74
Abundance : SLC47A1 (MATE1) UT Freq	0	Abundance : UGT1A4 IM CV (%)	0	CES1 IM CV (%)	0	Tortuosity : Male	User Defined	UGT2B10 Population Scalar	1			Subcell pH : Heart	4.74
Abundance : SLC47A2 (MATE2-K) PT Freq	0	Absolute Abundance : UGT1A4	52	CES2 Population Scalar	1	Tortuosity of lipid diffusion pathway of SC : Male	12.7	UGT2B10 EM Mean	1			Subcell pH : Kidney	4.74
Abundance : SLC47A2 (MATE2-K) IT Freq	0	Turnover rate : UGT1A4 Mean	1e-06	CES2 EM Mean	1	Tortuosity of lipid diffusion pathway of SC CV (%) : Male	18	UGT2B10 EM Mean CV (%)	60			Subcell pH : Liver	4.74
Abundance : SLC47A2 (MATE2-K) UT Freq	0	Turnover rate : UGT1A4 CV (%)	30	CES2 EM CV (%)	30	Hair follicle diameter µm : Male	77.7	UGT2B10 PM Mean	0			Subcell pH : Lung	4.74
Abundance : SLC51A/B (OST-α/β) PT Freq	0	Abundance : UGT1A5 Population Scalar	1	CES2 PM Mean	0	Hair follicle diameter CV (%) : Male	32	UGT2B10 PM Mean CV (%)	0			Subcell pH : Muscle	4.74
Abundance : SLC51A/B (OST-α/β) IT Freq	0	Abundance : UGT1A5 EM Mean	1	CES2 PM CV (%)	0	Hair follicle density N/cm2 : Male	18	UGT2B10 UM Mean	0			Subcell pH : Skin	4.74
Abundance : SLC51A/B (OST-α/β) UT Freq	0	Abundance : UGT1A5 EM CV (%)	30	CES2 UM Mean	0	Hair follicle density CV (%) : Male	39	UGT2B10 UM Mean CV (%)	0			Subcell pH : Spleen	4.74
Abundance : Apical Influx (Intestine) PT Freq	0	Abundance : UGT1A5 PM Mean	0	CES2 UM CV (%)	0	Hair follicle depth µm : Male	109.5	UGT2B10 IM Mean	0			Subcell pH : RBC	5
Abundance : Apical Influx (Intestine) IT Freq	0	Abundance : UGT1A5 PM CV (%)	0	CES2 IM Mean	0	Hair follicle depth CV (%) : Male	0	UGT2B10 IM Mean CV (%)	0			Subcell pH : Pancreas	4.74
Abundance : Apical Influx (Intestine) UT Freq	0	Abundance : UGT1A5 UM Mean	0	CES2 IM CV (%)	0	Hair shaft diameter µm : Male	18	UGT2B10 Absolute Abundance	0.1			Subcell pH : Placenta	0
Abundance : Apical Efflux (Intestine) PT Freq	0	Abundance : UGT1A5 UM CV (%)	0	Use User ES Option	Yes	Hair shaft diameter CV (%) : Male	34	UGT2B11 Population Scalar	1			Subcell pH : Breast	0
Abundance : Apical Efflux (Intestine) IT Freq	0	Abundance : UGT1A5 IM Mean	0	User ES Population Scalar	1	Sebum viscosity centipose : Male	40	UGT2B11 EM Mean	1			Subcell pH : Milk	0
Abundance : Apical Efflux (Intestine) UT Freq	0	Abundance : UGT1A5 IM CV (%)	0	User ES EM Mean	1	Sebum viscosity CV (%) : Male	0	UGT2B11 EM Mean CV (%)	60			Subcell pH : Subcutis_Arm	0
Abundance : Sinusoidal Uptake (Liver) PT Freq	0	Absolute Abundance : UGT1A5	0	User ES EM CV (%)	30	Corneocyte pH [top] : Male	6.8	UGT2B11 PM Mean	0			Subcell pH : Epicardial	0
Abundance : Sinusoidal Uptake (Liver) IT Freq	0	Turnover rate : UGT1A5 Mean	1e-06	User ES PM Mean	0	Corneocyte pH [top] CV (%) : Male	6.8	UGT2B11 PM Mean CV (%)	0			Subcell pH : Midmyocardial	0
Abundance : Sinusoidal Uptake (Liver) UT Freq	0	Turnover rate : UGT1A5 CV (%)	30	User ES PM CV (%)	0	Corneocyte thickness [top] µm : Male	0.69	UGT2B11 UM Mean	0			Subcell pH : Endocardial	0
Abundance : Sinusoidal Efflux (Liver) PT Freq	0	Abundance : UGT1A6 Population Scalar	1	User ES UM Mean	0	Corneocyte thickness [top] CV (%) : Male	22	UGT2B11 UM Mean CV (%)	0			Subcell pH : Lymph Nodes	0
Abundance : Sinusoidal Efflux (Liver) IT Freq	0	Abundance : UGT1A6 EM Mean	1	User ES UM CV (%)	0	Corneocyte width [top] µm : Male	29.6	UGT2B11 IM Mean	0			Subcell pH : Synovial Joint	0
Abundance : Sinusoidal Efflux (Liver) UT Freq	0	Abundance : UGT1A6 EM CV (%)	30	User ES IM Mean	0	Corneocyte width [top] CV (%) : Male	5.9	UGT2B11 IM Mean CV (%)	0			Subcell pH : Subcutis_Abdomen	0
Abundance : Canalicular Efflux (Liver) PT Freq	0	Abundance : UGT1A6 PM Mean	0	User ES IM CV (%)	0	Corneocyte length [top] µm : Male	36.4	UGT2B11 Absolute Abundance	0			Subcell pH : Subcutis_Back	0
Abundance : Canalicular Efflux (Liver) IT Freq	0	Abundance : UGT1A6 PM CV (%)	0	FMO1 Absolute Abundance	5	Corneocyte length [top] CV (%) : Male	5.7	UGT2B15 Population Scalar	1			Subcell pH : Subcutis_Thigh	0
Abundance : Canalicular Efflux (Liver) UT Freq	0	Abundance : UGT1A6 UM Mean	0	Abundance : FMO1 Population Scalar	1	Hydration level (% water volume) [top] : Male	33.9	UGT2B15 EM Mean	1			Subcell pH : Intramuscular Deltoid	0
Abundance : Apical Uptake (Kidney) PT Freq	0	Abundance : UGT1A6 UM CV (%)	0	FMO1 EM Mean	1	Hydration level (% water volume) [top] CV (%) : Male	9	UGT2B15 EM Mean CV (%)	60			Subcell pH : Intramuscular Gluteal	0
Abundance : Apical Uptake (Kidney) IT Freq	0	Abundance : UGT1A6 IM Mean	0	FMO1 EM CV (%)	35	SC lipid viscosity [top] centipose : Male	75	UGT2B15 PM Mean	0.07			Subcell pH : Intramuscular Vastus	0
Abundance : Apical Uptake (Kidney) UT Freq	0	Abundance : UGT1A6 IM CV (%)	0	FMO1 PM Mean	0	SC lipid viscosity [top] CV (%) : Male	0	UGT2B15 PM Mean CV (%)	60			Local pH : Plasma	7.4
Abundance : Apical Efflux (Kidney) PT Freq	0	Absolute Abundance : UGT1A6	20	FMO1 PM CV (%)	0	Corneocyte pH [upper mid] : Male	6.8	UGT2B15 UM Mean	0			Local pH : EW	7.4
Abundance : Apical Efflux (Kidney) IT Freq	0	Turnover rate : UGT1A6 Mean	1e-06	FMO1 UM Mean	0	Corneocyte pH [upper mid] CV (%) : Male	6.8	UGT2B15 UM Mean CV (%)	0			Local pH : Generic IW	7
Abundance : Apical Efflux (Kidney) UT Freq	0	Turnover rate : UGT1A6 CV (%)	30	FMO1 UM CV (%)	0	Corneocyte thickness [upper mid] µm : Male	0.79	UGT2B15 IM Mean	0.47			Local pH : Gut ISF	7.23
Abundance : Basal Uptake (Kidney) PT Freq	0	Abundance : UGT1A7 Population Scalar	1	FMO1 IM Mean	0	Corneocyte thickness [upper mid] CV (%) : Male	22	UGT2B15 IM Mean CV (%)	60			Local pH : Brain ICF	7.01
Abundance : Basal Uptake (Kidney) IT Freq	0	Abundance : UGT1A7 EM Mean	1	FMO1 IM CV (%)	0	Corneocyte width [upper mid] µm : Male	29.6	UGT2B15 Absolute Abundance	0.1			Local pH : Brain ISF	7.31
Abundance : Basal Uptake (Kidney) UT Freq	0	Abundance : UGT1A7 EM CV (%)	30	FMO3 Absolute Abundance	0.47	Corneocyte width [upper mid] CV (%) : Male	5.9	UGT2B17 Population Scalar	1			Local pH : CSF	7.31
Abundance : Basal Efflux (Kidney) PT Freq	0	Abundance : UGT1A7 PM Mean	0	Abundance : FMO3 Population Scalar	1	Corneocyte length [upper mid] µm : Male	36.4	UGT2B17 EM Mean	1			Local pH : Pulmonary Fluid	6.6
Abundance : Basal Efflux (Kidney) IT Freq	0	Abundance : UGT1A7 PM CV (%)	0	FMO3 EM Mean	1	Corneocyte length [upper mid] CV (%) : Male	5.7	UGT2B17 EM Mean CV (%)	60			Subcell fraction : Adipose(%)	0
Abundance : Basal Efflux (Kidney) UT Freq	0	Abundance : UGT1A7 UM Mean	0	FMO3 EM CV (%)	79	Hydration level (% water volume) [upper mid] : Male	44.6987	UGT2B17 PM Mean	0.08			Subcell fraction : Bone(%)	0
Abundance : Basolateral Influx (Intestine) PT Freq	0	Abundance : UGT1A7 UM CV (%)	0	FMO3 PM Mean	0	Hydration level (% water volume) [upper mid] CV (%) : Male	6	UGT2B17 PM Mean CV (%)	60			Subcell fraction : Brain(%)	0
Abundance : Basolateral Influx (Intestine) IT Freq	0	Abundance : UGT1A7 IM Mean	0	FMO3 PM CV (%)	0	SC lipid viscosity [upper mid] centipose : Male	75	UGT2B17 UM Mean	0			Subcell fraction : Gut(%)	1
Abundance : Basolateral Influx (Intestine) UT Freq	0	Abundance : UGT1A7 IM CV (%)	0	FMO3 UM Mean	0	SC lipid viscosity [upper mid] CV (%) : Male	0	UGT2B17 UM Mean CV (%)	0			Subcell fraction : Heart(%)	0
Abundance : Basolateral Efflux (Intestine) PT Freq	0	Absolute Abundance : UGT1A7	0	FMO3 UM CV (%)	0	Corneocyte pH [lower mid] : Male	6.8	UGT2B17 IM Mean	0.16			Subcell fraction : Kidney(%)	1
Abundance : Basolateral Efflux (Intestine) IT Freq	0	Turnover rate : UGT1A7 Mean	1e-06	FMO3 IM Mean	0	Corneocyte pH [lower mid] CV (%) : Male	6.8	UGT2B17 IM Mean CV (%)	60			Subcell fraction : Liver(%)	1
Abundance : Basolateral Efflux (Intestine) UT Freq	0	Turnover rate : UGT1A7 CV (%)	30	FMO3 IM CV (%)	0	Corneocyte thickness [lower mid] µm : Male	0.89	UGT2B17 Absolute Abundance	11			Subcell fraction : Lung(%)	1
Abundance : ISF (BBB) Efflux (Brain) PT Freq	0	Abundance : UGT1A8 Population Scalar	1	FMO5 Absolute Abundance	2.6	Corneocyte thickness [lower mid] CV (%) : Male	22	UGT2B28 Population Scalar	1			Subcell fraction : Muscle(%)	0
Abundance : ISF (BBB) Efflux (Brain) IT Freq	0	Abundance : UGT1A8 EM Mean	1	Abundance : FMO5 Population Scalar	1	Corneocyte width [lower mid] µm : Male	29.6	UGT2B28 EM Mean	1			Subcell fraction : Skin(%)	0
Abundance : ISF (BBB) Efflux (Brain) UT Freq	0	Abundance : UGT1A8 EM CV (%)	30	FMO5 EM Mean	1	Corneocyte width [lower mid] CV (%) : Male	5.9	UGT2B28 EM Mean CV (%)	60			Subcell fraction : Spleen(%)	0
Abundance : ISF (BBB) Uptake (Brain) PT Freq	0	Abundance : UGT1A8 PM Mean	0	FMO5 EM CV (%)	57	Corneocyte length [lower mid] µm : Male	36.4	UGT2B28 PM Mean	0			Subcell fraction : Pancreas(%)	0
Abundance : ISF (BBB) Uptake (Brain) IT Freq	0	Abundance : UGT1A8 PM CV (%)	0	FMO5 PM Mean	0	Corneocyte length [lower mid] CV (%) : Male	5.7	UGT2B28 PM Mean CV (%)	0			Subcell fraction : Placenta(%)	0
Abundance : ISF (BBB) Uptake (Brain) UT Freq	0	Abundance : UGT1A8 UM Mean	0	FMO5 PM CV (%)	0	Hydration level (% water volume) [lower mid] : Male	55.5388	UGT2B28 UM Mean	0			Subcell fraction : Breast(%)	0
Abundance : cCSF (BCSFB) Efflux (Brain) PT Freq	0	Abundance : UGT1A8 UM CV (%)	0	FMO5 UM Mean	0	Hydration level (% water volume) [lower mid] CV (%) : Male	5	UGT2B28 UM Mean CV (%)	0			Subcell fraction : Milk(%)	0
Abundance : cCSF (BCSFB) Efflux (Brain) IT Freq	0	Abundance : UGT1A8 IM Mean	0	FMO5 UM CV (%)	0	SC lipid viscosity [lower mid] centipose : Male	75	UGT2B28 IM Mean	0			Subcell fraction : Subcutis_Arm(%)	0
Abundance : cCSF (BCSFB) Efflux (Brain) UT Freq	0	Abundance : UGT1A8 IM CV (%)	0	FMO5 IM Mean	0	SC lipid viscosity [lower mid] CV (%) : Male	0	UGT2B28 IM Mean CV (%)	0			Subcell fraction : Epicardial(%)	0
Abundance : cCSF (BCSFB) Uptake (Brain) PT Freq	0	Absolute Abundance : UGT1A8	0	FMO5 IM CV (%)	0	Corneocyte pH [bottom] : Male	6.8	UGT2B28 Absolute Abundance	0			Subcell fraction : Midmyocardial(%)	0
Abundance : cCSF (BCSFB) Uptake (Brain) IT Freq	0	Turnover rate : UGT1A8 Mean	1e-06	FMOUser Absolute Abundance	0	Corneocyte pH [bottom] CV (%) : Male	6.8	Use User UGT Option	Yes			Subcell fraction : Endocardial(%)	0
Abundance : cCSF (BCSFB) Uptake (Brain) UT Freq	0	Turnover rate : UGT1A8 CV (%)	30	Abundance : FMOUser Population Scalar	1	Corneocyte thickness [bottom] µm : Male	1	UGT User	1			Subcell fraction : Lymph Nodes(%)	0
Abundance : ICF Efflux (Brain) PT Freq	0	Abundance : UGT1A9 Population Scalar	1	FMOUser EM Mean	1	Corneocyte thickness [bottom] CV (%) : Male	22	User UGT1 Population Scalar	1			Subcell fraction : Synovial Joint(%)	0
Abundance : ICF Efflux (Brain) IT Freq	0	Abundance : UGT1A9 EM Mean	1	FMOUser EM CV (%)	30	Corneocyte width [bottom] µm : Male	29.6	User UGT1 EM Mean	1			Subcell fraction : Subcutis_Abdomen(%)	0
Abundance : ICF Efflux (Brain) UT Freq	0	Abundance : UGT1A9 EM CV (%)	30	FMOUser PM Mean	0	Corneocyte width [bottom] CV (%) : Male	5.9	User UGT1 EM Mean CV (%)	60			Subcell fraction : Subcutis_Back(%)	0
Abundance : ICF Uptake (Brain) PT Freq	0	Abundance : UGT1A9 PM Mean	1	FMOUser PM CV (%)	0	Corneocyte length [bottom] µm : Male	36.4	User UGT1 PM Mean	0			Subcell fraction : Subcutis_Thigh(%)	0
Abundance : ICF Uptake (Brain) IT Freq	0	Abundance : UGT1A9 PM CV (%)	30	FMOUser UM Mean	0	Corneocyte length [bottom] CV (%) : Male	5.7	User UGT1 PM Mean CV (%)	0			Subcell fraction : Intramuscular Deltoid(%)	0
Abundance : ICF Uptake (Brain) UT Freq	0	Abundance : UGT1A9 UM Mean	0	FMOUser UM CV (%)	0	Hydration level (% water volume) [bottom] : Male	66.4	User UGT1 UM Mean	0			Subcell fraction : Intramuscular Gluteal(%)	0
		Abundance : UGT1A9 UM CV (%)	0	FMOUser IM Mean	0	Hydration level (% water volume) [bottom] CV (%) : Male	4	User UGT1 UM Mean CV (%)	0			Subcell fraction : Intramuscular Vastus(%)	0
		Abundance : UGT1A9 IM Mean	1	FMOUser IM CV (%)	0	SC lipid viscosity [bottom] centipose : Male	75	User UGT1 IM Mean	0			Fat Free Mass	Scripted
		Abundance : UGT1A9 IM CV (%)	30	Cortex/Medulla Ratio	2.56	SC lipid viscosity [bottom] CV (%) : Male	0	User UGT1 IM Mean CV (%)	0			Fat Free Mass Male CV(%)	15
		Absolute Abundance : UGT1A9	31	Peritubular Capillary (% Kidney volume)	7	Viable Epidermis thickness µm : Male	53.5684	User UGT1 Absolute Abundance	0			Fat Free Mass Female CV(%)	15
		Turnover rate : UGT1A9 Mean	1e-06	Million Nephrons per Subject Baseline	0.22693	Viable Epidermis thickness CV (%) : Male	21	Use User Cytosolic Enzyme Option	Yes			Liver model	PerMCL
		Turnover rate : UGT1A9 CV (%)	30	Kidney Weight Coefficient	0.003948	Dermis thickness µm : Male	1240	User Cyt	1			Liver : 1 VS (%)	5
		Abundance : UGT1A10 Population Scalar	1	Proximal Tubule Length (mm)	18	Dermis thickness CV (%) : Male	20	User Cyt1 Population Scalar	1			Liver : 1 EW (%)	16.5
		Abundance : UGT1A10 EM Mean	1	Henle's Loop Length (mm)	7	Subcutis thickness mm : Male	1.91	User Cyt1 EM Mean	1			Liver : 1 NL (%)	3.48
		Abundance : UGT1A10 EM CV (%)	30	Distal Tubule Length (mm)	5.5	Subcutis thickness CV (%) : Male	55.7	User Cyt1 EM Mean CV (%)	60			Liver : 1 NP (%)	2.52
		Abundance : UGT1A10 PM Mean	0	Collecting Duct Length (mm)	22	Muscle thickness mm : Male	29.88	User Cyt1 PM Mean	0			Liver : 1 IW (%)	58.6
		Abundance : UGT1A10 PM CV (%)	0	Proximal Tubule Diameter (mm)	0.06	Muscle thickness CV (%) : Male	61.44	User Cyt1 PM Mean CV (%)	0			Liver : 1 AP (mg/g)	5.09
		Abundance : UGT1A10 UM Mean	0	Henle's Loop Diameter (mm)	0.018	Dermis regional blood flow scalar : Male	0.5875	User Cyt1 UM Mean	0			Liver : 1 KpALB	0.086
		Abundance : UGT1A10 UM CV (%)	0	Distal Tubule Diameter (mm)	0.05	Dermis regional blood flow scalar CV (%) : Male	0	User Cyt1 UM Mean CV (%)	0			Liver : 1 KpLPP	0.161
		Abundance : UGT1A10 IM Mean	0	Collecting Duct Diameter (mm)	0.2	Subcutis regional blood flow scalar : Male	1	User Cyt1 IM Mean	0			Liver : 1 Local pH (IW)	7
		Abundance : UGT1A10 IM CV (%)	0	Proximal Tubule pH in Lumen	Predicted	Subcutis regional blood flow scalar CV (%) : Male	0	User Cyt1 IM Mean CV (%)	0			Liver : 1 Local pH (EW)	7.4
		Absolute Abundance : UGT1A10	0.02	Henle's Loop pH in Lumen	Predicted	Muscle regional blood flow scalar : Male	1	Use User Cytosolic Enzyme Option	Yes			Liver : 2 VS (%)	5
		Turnover rate : UGT1A10 Mean	1e-06	Distal Tubule pH in Lumen	Predicted	Muscle regional blood flow scalar CV (%) : Male	0	User Cyt	2			Liver : 2 EW (%)	16.5
		Turnover rate : UGT1A10 CV (%)	30	Collecting Duct pH in Lumen	Predicted			User Cyt2 Population Scalar	1			Liver : 2 NL (%)	3.48
		Abundance : UGT2B4 Population Scalar	1	Bladder urine pH (%)	5.99	MPMLA - Upper Arm		User Cyt2 EM Mean	1			Liver : 2 NP (%)	2.52
		Abundance : UGT2B4 EM Mean	1	Bladder urine pH CV (%)	8	Skin surface pH : Male	5.5	User Cyt2 EM Mean CV (%)	60			Liver : 2 IW (%)	58.6
		Abundance : UGT2B4 EM CV (%)	28	GFR Male Input Type	Predicted	Skin surface pH CV (%) : Male	11.1	User Cyt2 PM Mean	0			Liver : 2 AP (mg/g)	5.09
		Abundance : UGT2B4 PM Mean	0	Male - Proximal Tubule Urine Flow Rate - GFR (mL/min)	130	Skin temperature °C : Male	32	User Cyt2 PM Mean CV (%)	0			Liver : 2 KpALB	0.086
		Abundance : UGT2B4 PM CV (%)	0	Male - Henle's Loop Urine Flow Rate (mL/min)	46.77	Skin temperature CV (%) : Male	0	User Cyt2 UM Mean	0			Liver : 2 KpLPP	0.161
		Abundance : UGT2B4 UM Mean	0	Male - Distal Tubule Urine Flow Rate (mL/min)	25.97	Shape of corneocyte : Male	Cuboid (brick)	User Cyt2 UM Mean CV (%)	0			Liver : 2 Local pH (IW)	7
		Abundance : UGT2B4 UM CV (%)	0	Male - Collecting Duct Urine Flow Rate (mL/min)	12.44	Shape of corneocyte : Female	Cuboid (brick)	User Cyt2 IM Mean	0			Liver : 2 Local pH (EW)	7.4
		Abundance : UGT2B4 IM Mean	0	Male - Urine Flow Rate into Bladder (mL/min)	1	Number of SC layers : Male	18	User Cyt2 IM Mean CV (%)	0			Liver : 3 VS (%)	5
		Abundance : UGT2B4 IM CV (%)	0	GFR Female Input Type	Predicted	Number of SC layers CV (%) : Male	21.6	Use User Cytosolic Enzyme Option	Yes			Liver : 3 EW (%)	16.5
		Absolute Abundance : UGT2B4	54	Female - Proximal Tubule Urine Flow Rate - GFR (mL/min)	120	Water density gm/cm3 : Male	1	User Cyt	3			Liver : 3 NL (%)	3.48
		Turnover rate : UGT2B4 Mean	1e-06	Female - Henle's Loop Urine Flow Rate (mL/min)	43.23	Water density CV (%) : Male	0	User Cyt3 Population Scalar	1			Liver : 3 NP (%)	2.52
		Turnover rate : UGT2B4 CV (%)	30	Female - Distal Tubule Urine Flow Rate (mL/min)	24.03	SC lipids density gm/cm3 : Male	0.9	User Cyt3 EM Mean	1			Liver : 3 IW (%)	58.6
		Abundance : UGT2B7 Population Scalar	1	Female - Collecting Duct Urine Flow Rate (mL/min)	11.56	SC lipids density CV (%) : Male	0	User Cyt3 EM Mean CV (%)	60			Liver : 3 AP (mg/g)	5.09
		Abundance : UGT2B7 EM Mean	1	Female - Urine Flow Rate into Bladder (mL/min)	1	SC proteins density gm/cm3 : Male	1.37	User Cyt3 PM Mean	0			Liver : 3 KpALB	0.086
		Abundance : UGT2B7 EM CV (%)	30.4	Bypass 1 before Glomerulus (%)	10	SC proteins density CV (%) : Male	0	User Cyt3 PM Mean CV (%)	0			Liver : 3 KpLPP	0.161
		Abundance : UGT2B7 PM Mean	0	Bypass 1 before Glomerulus CV (%)	30	Intercellular lipid thickness of SC µm : Male	0.091	User Cyt3 UM Mean	0			Liver : 3 Local pH (IW)	7
		Abundance : UGT2B7 PM CV (%)	0	Bypass 2 to Henle's Loop & Medu-CD (%)	20	Intercellular lipid thickness of SC CV (%) : Male	0	User Cyt3 UM Mean CV (%)	0			Liver : 3 Local pH (EW)	7.4
		Abundance : UGT2B7 UM Mean	0	Bypass 2 to Henle's Loop & Medu-CD CV (%)	30	Tortuosity : Male	User Defined	User Cyt3 IM Mean	0			Liver : 4 VS (%)	5
		Abundance : UGT2B7 UM CV (%)	0	PT-S1 ABCB1 (MDR1/P-gp) / 106 PTC (Relative Values)	1	Tortuosity of lipid diffusion pathway of SC : Male	12.7	User Cyt3 IM Mean CV (%)	0			Liver : 4 EW (%)	16.5
		Abundance : UGT2B7 IM Mean	0	PT-S1 ABCC2 (MRP2) / 106 PTC (Relative Values)	1	Tortuosity of lipid diffusion pathway of SC CV (%) : Male	18	Use User Cytosolic Enzyme Option	Yes			Liver : 4 NL (%)	3.48
		Abundance : UGT2B7 IM CV (%)	0	PT-S1 ABCC4 (MRP4) / 106 PTC (Relative Values)	1	Hair follicle diameter µm : Male	88.8	User Cyt	4			Liver : 4 NP (%)	2.52
		Absolute Abundance : UGT2B7	71	PT-S1 ABCG2 (BCRP) / 106 PTC (Relative Values)	1	Hair follicle diameter CV (%) : Male	33	User Cyt4 Population Scalar	1			Liver : 4 IW (%)	58.6
		Turnover rate : UGT2B7 Mean	1e-06	PT-S1 SLC10A2 (ASBT/IBAT) / 106 PTC (Relative Values)	1	Hair follicle density N/cm2 : Male	32	User Cyt4 EM Mean	1			Liver : 4 AP (mg/g)	5.09
		Turnover rate : UGT2B7 CV (%)	30	PT-S1 SLC16A1 (MCT1) / 106 PTC (Relative Values)	1	Hair follicle density CV (%) : Male	28	User Cyt4 EM Mean CV (%)	60			Liver : 4 KpALB	0.086
		Abundance : UGT2B10 Population Scalar	1	PT-S1 SLC19A2 (THTR1) / 106 PTC (Relative Values)	1	Hair follicle depth µm : Male	256.7	User Cyt4 PM Mean	0			Liver : 4 KpLPP	0.161
		Abundance : UGT2B10 EM Mean	1	PT-S1 SLC19A3 (THTR2) / 106 PTC (Relative Values)	1	Hair follicle depth CV (%) : Male	0	User Cyt4 PM Mean CV (%)	0			Liver : 4 Local pH (IW)	7
		Abundance : UGT2B10 EM CV (%)	30	PT-S1 SLCO4C1 (OATP4C1) / 106 PTC (Relative Values)	1	Hair shaft diameter µm : Male	16.8	User Cyt4 UM Mean	0			Liver : 4 Local pH (EW)	7.4
		Abundance : UGT2B10 PM Mean	0	PT-S1 SLC22A2 (OCT2) / 106 PTC (Relative Values)	1	Hair shaft diameter CV (%) : Male	37	User Cyt4 UM Mean CV (%)	0			Liver : 5 VS (%)	5
		Abundance : UGT2B10 PM CV (%)	0	PT-S1 SLC22A4 (OCTN1) / 106 PTC (Relative Values)	1	Sebum viscosity centipose : Male	40	User Cyt4 IM Mean	0			Liver : 5 EW (%)	16.5
		Abundance : UGT2B10 UM Mean	0	PT-S1 SLC22A5 (OCTN2) / 106 PTC (Relative Values)	1	Sebum viscosity CV (%) : Male	0	User Cyt4 IM Mean CV (%)	0			Liver : 5 NL (%)	3.48
		Abundance : UGT2B10 UM CV (%)	0	PT-S1 SLC22A6 (OAT1) / 106 PTC (Relative Values)	1	Corneocyte pH [top] : Male	6.8	CES1 Population Scalar	1			Liver : 5 NP (%)	2.52
		Abundance : UGT2B10 IM Mean	0	PT-S1 SLC22A7 (OAT2) / 106 PTC (Relative Values)	1	Corneocyte pH [top] CV (%) : Male	6.8	CES1 EM Mean	1			Liver : 5 IW (%)	58.6
		Abundance : UGT2B10 IM CV (%)	0	PT-S1 SLC22A8 (OAT3) / 106 PTC (Relative Values)	1	Corneocyte thickness [top] µm : Male	0.71	CES1 EM CV (%)	30			Liver : 5 AP (mg/g)	5.09
		Absolute Abundance : UGT2B10	6.5	PT-S1 SLC22A11 (OAT4) / 106 PTC (Relative Values)	1	Corneocyte thickness [top] CV (%) : Male	11	CES1 PM Mean	0.11			Liver : 5 KpALB	0.086
		Turnover rate : UGT2B10 Mean	1e-06	PT-S1 SLC22A12 (URAT1) / 106 PTC (Relative Values)	1	Corneocyte width [top] µm : Male	33.2	CES1 PM CV (%)	30			Liver : 5 KpLPP	0.161
		Turnover rate : UGT2B10 CV (%)	30	PT-S1 SLC47A1 (MATE1) / 106 PTC (Relative Values)	1	Corneocyte width [top] CV (%) : Male	10.4	CES1 UM Mean	0			Liver : 5 Local pH (IW)	7
		Abundance : UGT2B11 Population Scalar	1	PT-S1 SLC47A2 (MATE2-K) / 106 PTC (Relative Values)	1	Corneocyte length [top] µm : Male	40.4	CES1 UM CV (%)	0			Liver : 5 Local pH (EW)	7.4
		Abundance : UGT2B11 EM Mean	1	PT-S1 SLC51A/B (OST-α/β) / 106 PTC (Relative Values)	1	Corneocyte length [top] CV (%) : Male	6.8	CES1 IM Mean	0			Liver : 6 VS (%)	5
		Abundance : UGT2B11 EM CV (%)	30	PT-S1 Apical Uptake (Kidney) / 106 PTC (Relative Values)	1	Hydration level (% water volume) [top] : Male	33.6	CES1 IM CV (%)	0			Liver : 6 EW (%)	16.5
		Abundance : UGT2B11 PM Mean	0	PT-S1 Apical Efflux (Kidney) / 106 PTC (Relative Values)	1	Hydration level (% water volume) [top] CV (%) : Male	11	CES2 Population Scalar	1			Liver : 6 NL (%)	3.48
		Abundance : UGT2B11 PM CV (%)	0	PT-S1 Basal Uptake (Kidney) / 106 PTC (Relative Values)	1	SC lipid viscosity [top] centipose : Male	75	CES2 EM Mean	1			Liver : 6 NP (%)	2.52
		Abundance : UGT2B11 UM Mean	0	PT-S1 Basal Efflux (Kidney) / 106 PTC (Relative Values)	1	SC lipid viscosity [top] CV (%) : Male	0	CES2 EM CV (%)	30			Liver : 6 IW (%)	58.6
		Abundance : UGT2B11 UM CV (%)	0	PT-S2 ABCB1 (MDR1/P-gp) / 106 PTC (Relative Values)	1	Corneocyte pH [upper mid] : Male	6.8	CES2 PM Mean	0			Liver : 6 AP (mg/g)	5.09
		Abundance : UGT2B11 IM Mean	0	PT-S2 ABCC2 (MRP2) / 106 PTC (Relative Values)	1	Corneocyte pH [upper mid] CV (%) : Male	6.8	CES2 PM CV (%)	0			Liver : 6 KpALB	0.086
		Abundance : UGT2B11 IM CV (%)	0	PT-S2 ABCC4 (MRP4) / 106 PTC (Relative Values)	1	Corneocyte thickness [upper mid] µm : Male	0.81	CES2 UM Mean	0			Liver : 6 KpLPP	0.161
		Absolute Abundance : UGT2B11	0	PT-S2 ABCG2 (BCRP) / 106 PTC (Relative Values)	1	Corneocyte thickness [upper mid] CV (%) : Male	11	CES2 UM CV (%)	0			Liver : 6 Local pH (IW)	7
		Turnover rate : UGT2B11 Mean	1e-06	PT-S2 SLC10A2 (ASBT/IBAT) / 106 PTC (Relative Values)	1	Corneocyte width [upper mid] µm : Male	33.2	CES2 IM Mean	0			Liver : 6 Local pH (EW)	7.4
		Turnover rate : UGT2B11 CV (%)	30	PT-S2 SLC16A1 (MCT1) / 106 PTC (Relative Values)	1	Corneocyte width [upper mid] CV (%) : Male	10.4	CES2 IM CV (%)	0
		Abundance : UGT2B15 Population Scalar	1	PT-S2 SLC19A2 (THTR1) / 106 PTC (Relative Values)	1	Corneocyte length [upper mid] µm : Male	40.4	Use User ES Option	Yes
		Abundance : UGT2B15 EM Mean	1	PT-S2 SLC19A3 (THTR2) / 106 PTC (Relative Values)	1	Corneocyte length [upper mid] CV (%) : Male	6.8	User ES Population Scalar	1
		Abundance : UGT2B15 EM CV (%)	34	PT-S2 SLCO4C1 (OATP4C1) / 106 PTC (Relative Values)	1	Hydration level (% water volume) [upper mid] : Male	44.858	User ES EM Mean	1
		Abundance : UGT2B15 PM Mean	0.07	PT-S2 SLC22A2 (OCT2) / 106 PTC (Relative Values)	1	Hydration level (% water volume) [upper mid] CV (%) : Male	7	User ES EM CV (%)	30
		Abundance : UGT2B15 PM CV (%)	33	PT-S2 SLC22A4 (OCTN1) / 106 PTC (Relative Values)	1	SC lipid viscosity [upper mid] centipose : Male	75	User ES PM Mean	0
		Abundance : UGT2B15 UM Mean	0	PT-S2 SLC22A5 (OCTN2) / 106 PTC (Relative Values)	1	SC lipid viscosity [upper mid] CV (%) : Male	0	User ES PM CV (%)	0
		Abundance : UGT2B15 UM CV (%)	0	PT-S2 SLC22A6 (OAT1) / 106 PTC (Relative Values)	1	Corneocyte pH [lower mid] : Male	6.8	User ES UM Mean	0
		Abundance : UGT2B15 IM Mean	0.47	PT-S2 SLC22A7 (OAT2) / 106 PTC (Relative Values)	1	Corneocyte pH [lower mid] CV (%) : Male	6.8	User ES UM CV (%)	0
		Abundance : UGT2B15 IM CV (%)	37	PT-S2 SLC22A8 (OAT3) / 106 PTC (Relative Values)	1	Corneocyte thickness [lower mid] µm : Male	0.93	User ES IM Mean	0
		Absolute Abundance : UGT2B15	39	PT-S2 SLC22A11 (OAT4) / 106 PTC (Relative Values)	1	Corneocyte thickness [lower mid] CV (%) : Male	11	User ES IM CV (%)	0
		Turnover rate : UGT2B15 Mean	1e-06	PT-S2 SLC22A12 (URAT1) / 106 PTC (Relative Values)	1	Corneocyte width [lower mid] µm : Male	33.2	FMO1 Absolute Abundance	0
		Turnover rate : UGT2B15 CV (%)	30	PT-S2 SLC47A1 (MATE1) / 106 PTC (Relative Values)	1	Corneocyte width [lower mid] CV (%) : Male	10.4	Abundance : FMO1 Population Scalar	1
		Abundance : UGT2B17 Population Scalar	1	PT-S2 SLC47A2 (MATE2-K) / 106 PTC (Relative Values)	1	Corneocyte length [lower mid] µm : Male	40.4	FMO1 EM Mean	1
		Abundance : UGT2B17 EM Mean	1	PT-S2 SLC51A/B (OST-α/β) / 106 PTC (Relative Values)	1	Corneocyte length [lower mid] CV (%) : Male	6.8	FMO1 EM CV (%)	30
		Abundance : UGT2B17 EM CV (%)	28	PT-S2 Apical Uptake (Kidney) / 106 PTC (Relative Values)	1	Hydration level (% water volume) [lower mid] : Male	56.0703	FMO1 PM Mean	0
		Abundance : UGT2B17 PM Mean	0.08	PT-S2 Apical Efflux (Kidney) / 106 PTC (Relative Values)	1	Hydration level (% water volume) [lower mid] CV (%) : Male	5	FMO1 PM CV (%)	0
		Abundance : UGT2B17 PM CV (%)	40	PT-S2 Basal Uptake (Kidney) / 106 PTC (Relative Values)	1	SC lipid viscosity [lower mid] centipose : Male	75	FMO1 UM Mean	0
		Abundance : UGT2B17 UM Mean	0	PT-S2 Basal Efflux (Kidney) / 106 PTC (Relative Values)	1	SC lipid viscosity [lower mid] CV (%) : Male	0	FMO1 UM CV (%)	0
		Abundance : UGT2B17 UM CV (%)	0	PT-S3 ABCB1 (MDR1/P-gp) / 106 PTC (Relative Values)	1	Corneocyte pH [bottom] : Male	6.8	FMO1 IM Mean	0
		Abundance : UGT2B17 IM Mean	0.16	PT-S3 ABCC2 (MRP2) / 106 PTC (Relative Values)	1	Corneocyte pH [bottom] CV (%) : Male	6.8	FMO1 IM CV (%)	0
		Abundance : UGT2B17 IM CV (%)	30	PT-S3 ABCC4 (MRP4) / 106 PTC (Relative Values)	1	Corneocyte thickness [bottom] µm : Male	1.04	FMO3 Absolute Abundance	0
		Absolute Abundance : UGT2B17	5.9	PT-S3 ABCG2 (BCRP) / 106 PTC (Relative Values)	1	Corneocyte thickness [bottom] CV (%) : Male	11	Abundance : FMO3 Population Scalar	1
		Turnover rate : UGT2B17 Mean	1e-06	PT-S3 SLC10A2 (ASBT/IBAT) / 106 PTC (Relative Values)	1	Corneocyte width [bottom] µm : Male	33.2	FMO3 EM Mean	1
		Turnover rate : UGT2B17 CV (%)	30	PT-S3 SLC16A1 (MCT1) / 106 PTC (Relative Values)	1	Corneocyte width [bottom] CV (%) : Male	10.4	FMO3 EM CV (%)	30
		Abundance : UGT2B28 Population Scalar	1	PT-S3 SLC19A2 (THTR1) / 106 PTC (Relative Values)	1	Corneocyte length [bottom] µm : Male	40.4	FMO3 PM Mean	0
		Abundance : UGT2B28 EM Mean	1	PT-S3 SLC19A3 (THTR2) / 106 PTC (Relative Values)	1	Corneocyte length [bottom] CV (%) : Male	6.8	FMO3 PM CV (%)	0
		Abundance : UGT2B28 EM CV (%)	30	PT-S3 SLCO4C1 (OATP4C1) / 106 PTC (Relative Values)	1	Hydration level (% water volume) [bottom] : Male	67.3	FMO3 UM Mean	0
		Abundance : UGT2B28 PM Mean	0	PT-S3 SLC22A2 (OCT2) / 106 PTC (Relative Values)	1	Hydration level (% water volume) [bottom] CV (%) : Male	4	FMO3 UM CV (%)	0
		Abundance : UGT2B28 PM CV (%)	0	PT-S3 SLC22A4 (OCTN1) / 106 PTC (Relative Values)	1	SC lipid viscosity [bottom] centipose : Male	75	FMO3 IM Mean	0
		Abundance : UGT2B28 UM Mean	0	PT-S3 SLC22A5 (OCTN2) / 106 PTC (Relative Values)	1	SC lipid viscosity [bottom] CV (%) : Male	0	FMO3 IM CV (%)	0
		Abundance : UGT2B28 UM CV (%)	0	PT-S3 SLC22A6 (OAT1) / 106 PTC (Relative Values)	1	Viable Epidermis thickness µm : Male	51.8	FMO5 Absolute Abundance	0
		Abundance : UGT2B28 IM Mean	0	PT-S3 SLC22A7 (OAT2) / 106 PTC (Relative Values)	1	Viable Epidermis thickness CV (%) : Male	15	Abundance : FMO5 Population Scalar	1
		Abundance : UGT2B28 IM CV (%)	0	PT-S3 SLC22A8 (OAT3) / 106 PTC (Relative Values)	1	Dermis thickness µm : Male	1540	FMO5 EM Mean	1
		Absolute Abundance : UGT2B28	0	PT-S3 SLC22A11 (OAT4) / 106 PTC (Relative Values)	1	Dermis thickness CV (%) : Male	29	FMO5 EM CV (%)	30
		Turnover rate : UGT2B28 Mean	1e-06	PT-S3 SLC22A12 (URAT1) / 106 PTC (Relative Values)	1	Subcutis thickness mm : Male	8.41	FMO5 PM Mean	0
		Turnover rate : UGT2B28 CV (%)	30	PT-S3 SLC47A1 (MATE1) / 106 PTC (Relative Values)	1	Subcutis thickness CV (%) : Male	39.6	FMO5 PM CV (%)	0
		Use User UGT Option	Yes	PT-S3 SLC47A2 (MATE2-K) / 106 PTC (Relative Values)	1	Muscle thickness mm : Male	28.92	FMO5 UM Mean	0
		UGT User	1	PT-S3 SLC51A/B (OST-α/β) / 106 PTC (Relative Values)	1	Muscle thickness CV (%) : Male	15.09	FMO5 UM CV (%)	0
		Abundance : User UGT1 Population Scalar	1	PT-S3 Apical Uptake (Kidney) / 106 PTC (Relative Values)	1	Dermis regional blood flow scalar : Male	1.2869	FMO5 IM Mean	0
		Abundance : User UGT1 EM Mean	1	PT-S3 Apical Efflux (Kidney) / 106 PTC (Relative Values)	1	Dermis regional blood flow scalar CV (%) : Male	0	FMO5 IM CV (%)	0
		Abundance : User UGT1 EM CV (%)	30	PT-S3 Basal Uptake (Kidney) / 106 PTC (Relative Values)	1	Subcutis regional blood flow scalar : Male	1	FMOUser Absolute Abundance	0
		Abundance : User UGT1 PM Mean	0	PT-S3 Basal Efflux (Kidney) / 106 PTC (Relative Values)	1	Subcutis regional blood flow scalar CV (%) : Male	0	Abundance : FMOUser Population Scalar	1
		Abundance : User UGT1 PM CV (%)	0	Absolute Abundance : ABCB1 (P-gp/MDR1) (pmol/106 PTC)	0.82	Muscle regional blood flow scalar : Male	1	FMOUser EM Mean	1
		Abundance : User UGT1 UM Mean	0	ABCB1 (P-gp/MDR1) ET Mean	1	Muscle regional blood flow scalar CV (%) : Male	0	FMOUser EM CV (%)	30
		Abundance : User UGT1 UM CV (%)	0	ABCB1 (P-gp/MDR1) ET CV (%)	74			FMOUser PM Mean	0
		Abundance : User UGT1 IM Mean	0	ABCB1 (P-gp/MDR1) PT Mean	0	MPMLA - Face (cheek)		FMOUser PM CV (%)	0
		Abundance : User UGT1 IM CV (%)	0	ABCB1 (P-gp/MDR1) PT CV (%)	0	Skin surface pH : Male	4.7	FMOUser UM Mean	0
		Absolute Abundance : User UGT1	0	ABCB1 (P-gp/MDR1) IT Mean	0	Skin surface pH CV (%) : Male	7.2	FMOUser UM CV (%)	0
		Turnover rate : User UGT1 Mean	1e-06	ABCB1 (P-gp/MDR1) IT CV (%)	0	Skin temperature °C : Male	32	FMOUser IM Mean	0
		Turnover rate : User UGT1 CV (%)	30	ABCB1 (P-gp/MDR1) UT Mean	0	Skin temperature CV (%) : Male	0	FMOUser IM CV (%)	0
		Use User Cytosolic Enzyme Option	Yes	ABCB1 (P-gp/MDR1) UT CV (%)	0	Shape of corneocyte : Male	Cuboid (brick)	Achlorhydric Coefficient	0
		User Cyt	1	Absolute Abundance : ABCC2 (MRP2) (pmol/106 PTC)	0.33	Shape of corneocyte : Female	Cuboid (brick)	Achlorhydric Age Power	0
		Abundance : User Cyt1 Population Scalar	1	ABCC2 (MRP2) ET Mean	1	Number of SC layers : Male	13	Achlorhydric Maximum (%)	0
		Abundance : User Cyt1 EM Mean	1	ABCC2 (MRP2) ET CV (%)	62	Number of SC layers CV (%) : Male	22.6	Intestine pH Model	Static
		Abundance : User Cyt1 EM CV (%)	30	ABCC2 (MRP2) PT Mean	0	Water density gm/cm3 : Male	1	Transit Times Locked	No
		Abundance : User Cyt1 PM Mean	0	ABCC2 (MRP2) PT CV (%)	0	Water density CV (%) : Male	0	Stomach H+ model Active	No
		Abundance : User Cyt1 PM CV (%)	0	ABCC2 (MRP2) IT Mean	0	SC lipids density gm/cm3 : Male	0.9	Stomach pH Fasted	1.5
		Abundance : User Cyt1 UM Mean	0	ABCC2 (MRP2) IT CV (%)	0	SC lipids density CV (%) : Male	0	Stomach CV pH Fasted (%)	38
		Abundance : User Cyt1 UM CV (%)	0	ABCC2 (MRP2) UT Mean	0	SC proteins density gm/cm3 : Male	1.37	Stomach pH High Fat Fed initial	4.39
		Abundance : User Cyt1 IM Mean	0	ABCC2 (MRP2) UT CV (%)	0	SC proteins density CV (%) : Male	0	Stomach CV pH High Fat Fed initial (%)	24
		Abundance : User Cyt1 IM CV (%)	0	Absolute Abundance : ABCC4 (MRP4) (pmol/106 PTC)	0.27	Intercellular lipid thickness of SC µm : Male	0.091	k	0.467
		Use User Cytosolic Enzyme Option	Yes	ABCC4 (MRP4) ET Mean	1	Intercellular lipid thickness of SC CV (%) : Male	0	k CV (%)	97.8
		User Cyt	2	ABCC4 (MRP4) ET CV (%)	80	Tortuosity : Male	User Defined	Stomach pH Fed initial	5
		Abundance : User Cyt2 Population Scalar	1	ABCC4 (MRP4) PT Mean	0	Tortuosity of lipid diffusion pathway of SC : Male	12.7	Stomach CV pH Fed initial (%)	25
		Abundance : User Cyt2 EM Mean	1	ABCC4 (MRP4) PT CV (%)	0	Tortuosity of lipid diffusion pathway of SC CV (%) : Male	18	Age < 65 Fed Tff (h)	1.8
		Abundance : User Cyt2 EM CV (%)	30	ABCC4 (MRP4) IT Mean	0	Hair follicle diameter µm : Male	65.4	Age < 65 Fed Tff CV (%)	65
		Abundance : User Cyt2 PM Mean	0	ABCC4 (MRP4) IT CV (%)	0	Hair follicle diameter CV (%) : Male	83	Age ≥ 65 Fed Tff (h)	3
		Abundance : User Cyt2 PM CV (%)	0	ABCC4 (MRP4) UT Mean	0	Hair follicle density N/cm2 : Male	292	Age ≥ 65 Fed Tff CV (%)	80
		Abundance : User Cyt2 UM Mean	0	ABCC4 (MRP4) UT CV (%)	0	Hair follicle density CV (%) : Male	16	Stomach pH Low Fat Fed initial	3.11
		Abundance : User Cyt2 UM CV (%)	0	Absolute Abundance : ABCG2 (BCRP) (pmol/106 PTC)	0.12	Hair follicle depth µm : Male	204.8	Stomach CV pH Low Fat Fed initial (%)	44
		Abundance : User Cyt2 IM Mean	0	ABCG2 (BCRP) ET Mean	1	Hair follicle depth CV (%) : Male	0	Low Fat Fed pH nadir	1.14
		Abundance : User Cyt2 IM CV (%)	0	ABCG2 (BCRP) ET CV (%)	59	Hair shaft diameter µm : Male	15.9	Low Fat Fed pH nadir CV (%)	56
		Use User Cytosolic Enzyme Option	Yes	ABCG2 (BCRP) PT Mean	0.37	Hair shaft diameter CV (%) : Male	57	Low Fat Fed Tff (h)	2.15
		User Cyt	3	ABCG2 (BCRP) PT CV (%)	59	Sebum viscosity centipose : Male	40	Low Fat Fed Tff CV (%)	11
		Abundance : User Cyt3 Population Scalar	1	ABCG2 (BCRP) IT Mean	0.67	Sebum viscosity CV (%) : Male	0	Force fasted pH < Initial fed pH	On
		Abundance : User Cyt3 EM Mean	1	ABCG2 (BCRP) IT CV (%)	59	Corneocyte pH [top] : Male	6.8	Stomach Bicarbonate Buffer Concentration Fasted (mM)	7.3
		Abundance : User Cyt3 EM CV (%)	30	ABCG2 (BCRP) UT Mean	0	Corneocyte pH [top] CV (%) : Male	6.8	Stomach Bicarbonate Buffer Concentration CV Fasted (%)	30
		Abundance : User Cyt3 PM Mean	0	ABCG2 (BCRP) UT CV (%)	0	Corneocyte thickness [top] µm : Male	0.47	Stomach Bicarbonate Buffer Concentration Fed (mM)	42.46
		Abundance : User Cyt3 PM CV (%)	0	Absolute Abundance : SLC10A2 (ASBT/IBAT) (pmol/106 PTC)	0	Corneocyte thickness [top] CV (%) : Male	4	Stomach Bicarbonate Buffer Concentration CV Fed (%)	30
		Abundance : User Cyt3 UM Mean	0	SLC10A2 (ASBT/IBAT) ET Mean	1	Corneocyte width [top] µm : Male	27.7	Stomach Luminal Fluid Velocity Fasted (m/s)	0.032
		Abundance : User Cyt3 UM CV (%)	0	SLC10A2 (ASBT/IBAT) ET CV (%)	60	Corneocyte width [top] CV (%) : Male	9.2	Stomach Luminal Fluid Velocity CV Fasted (%)	30
		Abundance : User Cyt3 IM Mean	0	SLC10A2 (ASBT/IBAT) PT Mean	0	Corneocyte length [top] µm : Male	34.2	Stomach Luminal Fluid Velocity Fed (m/s)	0.032
		Abundance : User Cyt3 IM CV (%)	0	SLC10A2 (ASBT/IBAT) PT CV (%)	0	Corneocyte length [top] CV (%) : Male	4.1	Stomach Luminal Fluid Velocity CV Fed (%)	30
		Use User Cytosolic Enzyme Option	Yes	SLC10A2 (ASBT/IBAT) IT Mean	0	Hydration level (% water volume) [top] : Male	35.5	Stomach Endogenous Ion Hydrochloric Mean (mM)	102
		User Cyt	4	SLC10A2 (ASBT/IBAT) IT CV (%)	0	Hydration level (% water volume) [top] CV (%) : Male	17	Stomach Endogenous Ion Hydrochloric CV (%)	27.5
		Abundance : User Cyt4 Population Scalar	1	SLC10A2 (ASBT/IBAT) UT Mean	0	SC lipid viscosity [top] centipose : Male	75	Stomach Endogenous Ion Hydrochloric Min (mM)	48
		Abundance : User Cyt4 EM Mean	1	SLC10A2 (ASBT/IBAT) UT CV (%)	0	SC lipid viscosity [top] CV (%) : Male	0	Stomach Endogenous Ion Hydrochloric Max (mM)	173
		Abundance : User Cyt4 EM CV (%)	30	Absolute Abundance : SLC16A1 (MCT1) (pmol/106 PTC)	0	Corneocyte pH [upper mid] : Male	6.8	Stomach Endogenous Ion Sodium Mean (mM)	68
		Abundance : User Cyt4 PM Mean	0	SLC16A1 (MCT1) ET Mean	1	Corneocyte pH [upper mid] CV (%) : Male	6.8	Stomach Endogenous Ion Sodium CV (%)	42.6
		Abundance : User Cyt4 PM CV (%)	0	SLC16A1 (MCT1) ET CV (%)	60	Corneocyte thickness [upper mid] µm : Male	0.53	Stomach Endogenous Ion Sodium Min (mM)	19
		Abundance : User Cyt4 UM Mean	0	SLC16A1 (MCT1) PT Mean	0	Corneocyte thickness [upper mid] CV (%) : Male	4	Stomach Endogenous Ion Sodium Max (mM)	122
		Abundance : User Cyt4 UM CV (%)	0	SLC16A1 (MCT1) PT CV (%)	0	Corneocyte width [upper mid] µm : Male	27.7	Stomach Endogenous Ion Potassium Mean (mM)	13.4
		Abundance : User Cyt4 IM Mean	0	SLC16A1 (MCT1) IT Mean	0	Corneocyte width [upper mid] CV (%) : Male	9.2	Stomach Endogenous Ion Potassium CV (%)	22.4
		Abundance : User Cyt4 IM CV (%)	0	SLC16A1 (MCT1) IT CV (%)	0	Corneocyte length [upper mid] µm : Male	34.2	Stomach Endogenous Ion Potassium Min (mM)	8.4
		Abundance : CES1 Population Scalar	1	SLC16A1 (MCT1) UT Mean	0	Corneocyte length [upper mid] CV (%) : Male	4.1	Stomach Endogenous Ion Potassium Max (mM)	19.3
		Abundance : CES1 EM Mean	1	SLC16A1 (MCT1) UT CV (%)	0	Hydration level (% water volume) [upper mid] : Male	46.1	Stomach Endogenous Ion Calcium Mean (mM)	0.6
		Abundance : CES1 EM CV (%)	46	Absolute Abundance : SLC19A2 (THTR1) (pmol/106 PTC)	0	Hydration level (% water volume) [upper mid] CV (%) : Male	11	Stomach Endogenous Ion Calcium CV (%)	33.3
		Abundance : CES1 PM Mean	0.11	SLC19A2 (THTR1) ET Mean	1	SC lipid viscosity [upper mid] centipose : Male	75	Stomach Endogenous Ion Calcium Min (mM)	0.3
		Abundance : CES1 PM CV (%)	30	SLC19A2 (THTR1) ET CV (%)	60	SC lipid viscosity [upper mid] CV (%) : Male	0	Stomach Endogenous Ion Calcium Max (mM)	1.2
		Abundance : CES1 UM Mean	0	SLC19A2 (THTR1) PT Mean	0	Corneocyte pH [lower mid] : Male	6.8	Stomach Endogenous Ion Generic Cation Mean (mM)	1
		Abundance : CES1 UM CV (%)	0	SLC19A2 (THTR1) PT CV (%)	0	Corneocyte pH [lower mid] CV (%) : Male	6.8	Stomach Endogenous Ion Generic Cation CV (%)	0
		Abundance : CES1 IM Mean	0	SLC19A2 (THTR1) IT Mean	0	Corneocyte thickness [lower mid] µm : Male	0.6	Stomach Endogenous Ion Generic Cation Min (mM)	0.01
		Abundance : CES1 IM CV (%)	0	SLC19A2 (THTR1) IT CV (%)	0	Corneocyte thickness [lower mid] CV (%) : Male	4	Stomach Endogenous Ion Generic Cation Max (mM)	1000
		Abundance : CES2 Population Scalar	1	SLC19A2 (THTR1) UT Mean	0	Corneocyte width [lower mid] µm : Male	27.7	Stomach Endogenous Ion Generic Anion Mean (mM)	1
		Abundance : CES2 EM Mean	1	SLC19A2 (THTR1) UT CV (%)	0	Corneocyte width [lower mid] CV (%) : Male	9.2	Stomach Endogenous Ion Generic Anion CV (%)	0
		Abundance : CES2 EM CV (%)	35	Absolute Abundance : SLC19A3 (THTR2) (pmol/106 PTC)	0	Corneocyte length [lower mid] µm : Male	34.2	Stomach Endogenous Ion Generic Anion Min (mM)	0.01
		Abundance : CES2 PM Mean	0	SLC19A3 (THTR2) ET Mean	1	Corneocyte length [lower mid] CV (%) : Male	4.1	Stomach Endogenous Ion Generic Anion Max (mM)	1000
		Abundance : CES2 PM CV (%)	0	SLC19A3 (THTR2) ET CV (%)	60	Hydration level (% water volume) [lower mid] : Male	56.75	Stomach Fluid Viscosity Fasted (cP)	3
		Abundance : CES2 UM Mean	0	SLC19A3 (THTR2) PT Mean	0	Hydration level (% water volume) [lower mid] CV (%) : Male	7	Stomach Fluid Viscosity CV Fasted (%)	71
		Abundance : CES2 UM CV (%)	0	SLC19A3 (THTR2) PT CV (%)	0	SC lipid viscosity [lower mid] centipose : Male	75	Stomach Fluid Viscosity Fed (cP)	232
		Abundance : CES2 IM Mean	0	SLC19A3 (THTR2) IT Mean	0	SC lipid viscosity [lower mid] CV (%) : Male	0	Stomach Fluid Viscosity CV Fed (%)	32
		Abundance : CES2 IM CV (%)	0	SLC19A3 (THTR2) IT CV (%)	0	Corneocyte pH [bottom] : Male	6.8	Stomach CMC fasted (mM)	1
		Use User ES Option	Yes	SLC19A3 (THTR2) UT Mean	0	Corneocyte pH [bottom] CV (%) : Male	6.8	Stomach CMC fed (mM)	1
		Abundance : User ES Population Scalar	1	SLC19A3 (THTR2) UT CV (%)	0	Corneocyte thickness [bottom] µm : Male	0.68	Stomach Bile fasted (mM)	0.34
		Abundance : User ES EM Mean	1	Absolute Abundance : SLCO4C1 (OATP4C1) (pmol/106 PTC)	0.89	Corneocyte thickness [bottom] CV (%) : Male	4	Stomach Bile fasted CV (%)	134
		Abundance : User ES EM CV (%)	30	SLCO4C1 (OATP4C1) ET Mean	1	Corneocyte width [bottom] µm : Male	27.7	Stomach Bile fed (mM)	0.34
		Abundance : User ES PM Mean	0	SLCO4C1 (OATP4C1) ET CV (%)	106	Corneocyte width [bottom] CV (%) : Male	9.2	Stomach Bile fed CV (%)	216.7
		Abundance : User ES PM CV (%)	0	SLCO4C1 (OATP4C1) PT Mean	0	Corneocyte length [bottom] µm : Male	34.2	Duodenum Blood Flow (Qvilli %)	Predicted
		Abundance : User ES UM Mean	0	SLCO4C1 (OATP4C1) PT CV (%)	0	Corneocyte length [bottom] CV (%) : Male	4.1	Duodenum Transit Time (% Total)	4.6
		Abundance : User ES UM CV (%)	0	SLCO4C1 (OATP4C1) IT Mean	0	Hydration level (% water volume) [bottom] : Male	67.4	Duodenum CYP3A (% Total)	13.76
		Abundance : User ES IM Mean	0	SLCO4C1 (OATP4C1) IT CV (%)	0	Hydration level (% water volume) [bottom] CV (%) : Male	4	Duodenum S9PPI (% Total)	14.88
		Abundance : User ES IM CV (%)	0	SLCO4C1 (OATP4C1) UT Mean	0	SC lipid viscosity [bottom] centipose : Male	75	Duodenum MPPI/CYP (% Total)	13.76
		Absolute Abundance : FMO1	0	SLCO4C1 (OATP4C1) UT CV (%)	0	SC lipid viscosity [bottom] CV (%) : Male	0	Duodenum CPPI (% Total)	14.88
		Abundance : FMO1 Population Scalar	1	Absolute Abundance : SLC22A2 (OCT2) (pmol/106 PTC)	2.12	Viable Epidermis thickness µm : Male	46.8667	Duodenum pH High Fat Fed	5.4
		Abundance : FMO1 EM Mean	1	SLC22A2 (OCT2) ET Mean	1	Viable Epidermis thickness CV (%) : Male	24	Duodenum CV pH High Fat Fed (%)	11
		Abundance : FMO1 EM CV (%)	30	SLC22A2 (OCT2) ET CV (%)	66	Dermis thickness µm : Male	1580	Duodenum pH Fed	5.4
		Abundance : FMO1 PM Mean	0	SLC22A2 (OCT2) PT Mean	0	Dermis thickness CV (%) : Male	20	Duodenum CV pH Fed (%)	11
		Abundance : FMO1 PM CV (%)	0	SLC22A2 (OCT2) PT CV (%)	0	Subcutis thickness mm : Male	1.91	Duodenum pH Low Fat Fed	5.4
		Abundance : FMO1 UM Mean	0	SLC22A2 (OCT2) IT Mean	0	Subcutis thickness CV (%) : Male	55.7	Duodenum CV pH Low Fat Fed (%)	11
		Abundance : FMO1 UM CV (%)	0	SLC22A2 (OCT2) IT CV (%)	0	Muscle thickness mm : Male	13.2	Duodenum pH Fasted	6.4
		Abundance : FMO1 IM Mean	0	SLC22A2 (OCT2) UT Mean	0	Muscle thickness CV (%) : Male	18	Duodenum CV pH Fasted (%)	16
		Abundance : FMO1 IM CV (%)	0	SLC22A2 (OCT2) UT CV (%)	0	Dermis regional blood flow scalar : Male	2.12619	Duodenum Bicarbonate Buffer Concentration Fasted (mM)	6.53
		Absolute Abundance : FMO3	30	Absolute Abundance : SLC22A4 (OCTN1) (pmol/106 PTC)	0.36	Dermis regional blood flow scalar CV (%) : Male	0	Duodenum Bicarbonate Buffer Concentration CV Fasted (%)	30
		Abundance : FMO3 Population Scalar	1	SLC22A4 (OCTN1) ET Mean	1	Subcutis regional blood flow scalar : Male	1	Duodenum Bicarbonate Buffer Concentration Fed (mM)	34.19
		Abundance : FMO3 EM Mean	1	SLC22A4 (OCTN1) ET CV (%)	68	Subcutis regional blood flow scalar CV (%) : Male	0	Duodenum Bicarbonate Buffer Concentration CV Fed (%)	30
		Abundance : FMO3 EM CV (%)	50	SLC22A4 (OCTN1) PT Mean	0	Muscle regional blood flow scalar : Male	1	Duodenum Luminal Fluid Velocity Fasted (m/s)	0.005
		Abundance : FMO3 PM Mean	0	SLC22A4 (OCTN1) PT CV (%)	0	Muscle regional blood flow scalar CV (%) : Male	0	Duodenum Luminal Fluid Velocity CV Fasted (%)	30
		Abundance : FMO3 PM CV (%)	0	SLC22A4 (OCTN1) IT Mean	0			Duodenum Luminal Fluid Velocity Fed (m/s)	0.005
		Abundance : FMO3 UM Mean	0	SLC22A4 (OCTN1) IT CV (%)	0	MPMLA - Lower Leg		Duodenum Luminal Fluid Velocity CV Fed (%)	30
		Abundance : FMO3 UM CV (%)	0	SLC22A4 (OCTN1) UT Mean	0	Skin surface pH : Male	5.5	Duodenum Endogenous Ion Hydrochloric Mean (mM)	102.4
		Abundance : FMO3 IM Mean	0	SLC22A4 (OCTN1) UT CV (%)	0	Skin surface pH CV (%) : Male	11	Duodenum Endogenous Ion Hydrochloric CV (%)	15.1
		Abundance : FMO3 IM CV (%)	0	Absolute Abundance : SLC22A5 (OCTN2) (pmol/106 PTC)	0.27	Skin temperature °C : Male	32	Duodenum Endogenous Ion Hydrochloric Min (mM)	64.6
		Absolute Abundance : FMO5	25	SLC22A5 (OCTN2) ET Mean	1	Skin temperature CV (%) : Male	0	Duodenum Endogenous Ion Hydrochloric Max (mM)	158.8
		Abundance : FMO5 Population Scalar	1	SLC22A5 (OCTN2) ET CV (%)	121	Shape of corneocyte : Male	Cuboid (brick)	Duodenum Endogenous Ion Sodium Mean (mM)	118.4
		Abundance : FMO5 EM Mean	1	SLC22A5 (OCTN2) PT Mean	0	Shape of corneocyte : Female	Cuboid (brick)	Duodenum Endogenous Ion Sodium CV (%)	9.2
		Abundance : FMO5 EM CV (%)	55	SLC22A5 (OCTN2) PT CV (%)	0	Number of SC layers : Male	22	Duodenum Endogenous Ion Sodium Min (mM)	89.6
		Abundance : FMO5 PM Mean	0	SLC22A5 (OCTN2) IT Mean	0	Number of SC layers CV (%) : Male	9.1	Duodenum Endogenous Ion Sodium Max (mM)	155.1
		Abundance : FMO5 PM CV (%)	0	SLC22A5 (OCTN2) IT CV (%)	0	Water density gm/cm3 : Male	1	Duodenum Endogenous Ion Potassium Mean (mM)	11.2
		Abundance : FMO5 UM Mean	0	SLC22A5 (OCTN2) UT Mean	0	Water density CV (%) : Male	0	Duodenum Endogenous Ion Potassium CV (%)	38.9
		Abundance : FMO5 UM CV (%)	0	SLC22A5 (OCTN2) UT CV (%)	0	SC lipids density gm/cm3 : Male	0.9	Duodenum Endogenous Ion Potassium Min (mM)	3.4
		Abundance : FMO5 IM Mean	0	Absolute Abundance : SLC22A6 (OAT1) (pmol/106 PTC)	1.55	SC lipids density CV (%) : Male	0	Duodenum Endogenous Ion Potassium Max (mM)	32.1
		Abundance : FMO5 IM CV (%)	0	SLC22A6 (OAT1) ET Mean	1	SC proteins density gm/cm3 : Male	1.37	Duodenum Endogenous Ion Calcium Mean (mM)	0.5
		Absolute Abundance : FMOUser	0	SLC22A6 (OAT1) ET CV (%)	62	SC proteins density CV (%) : Male	0	Duodenum Endogenous Ion Calcium CV (%)	60
		Abundance : FMOUser Population Scalar	1	SLC22A6 (OAT1) PT Mean	0	Intercellular lipid thickness of SC µm : Male	0.091	Duodenum Endogenous Ion Calcium Min (mM)	0.1
		Abundance : FMOUser EM Mean	1	SLC22A6 (OAT1) PT CV (%)	0	Intercellular lipid thickness of SC CV (%) : Male	0	Duodenum Endogenous Ion Calcium Max (mM)	1.3
		Abundance : FMOUser EM CV (%)	30	SLC22A6 (OAT1) IT Mean	0	Tortuosity : Male	User Defined	Duodenum Endogenous Ion Generic Cation Mean (mM)	1
		Abundance : FMOUser PM Mean	0	SLC22A6 (OAT1) IT CV (%)	0	Tortuosity of lipid diffusion pathway of SC : Male	12.7	Duodenum Endogenous Ion Generic Cation CV (%)	0
		Abundance : FMOUser PM CV (%)	0	SLC22A6 (OAT1) UT Mean	0	Tortuosity of lipid diffusion pathway of SC CV (%) : Male	18	Duodenum Endogenous Ion Generic Cation Min (mM)	0.01
		Abundance : FMOUser UM Mean	0	SLC22A6 (OAT1) UT CV (%)	0	Hair follicle diameter µm : Male	168.4	Duodenum Endogenous Ion Generic Cation Max (mM)	1000
		Abundance : FMOUser UM CV (%)	0	Absolute Abundance : SLC22A7 (OAT2) (pmol/106 PTC)	0.26	Hair follicle diameter CV (%) : Male	26	Duodenum Endogenous Ion Generic Anion Mean (mM)	1
		Abundance : FMOUser IM Mean	0	SLC22A7 (OAT2) ET Mean	1	Hair follicle density N/cm2 : Male	14	Duodenum Endogenous Ion Generic Anion CV (%)	0
		Abundance : FMOUser IM CV (%)	0	SLC22A7 (OAT2) ET CV (%)	38	Hair follicle density CV (%) : Male	50	Duodenum Endogenous Ion Generic Anion Min (mM)	0.01
		Absolute Abundance : ABCB1 (P-gp/MDR1) (pmol/10^6 hepatocytes)	0.246	SLC22A7 (OAT2) PT Mean	0	Hair follicle depth µm : Male	613.5	Duodenum Endogenous Ion Generic Anion Max (mM)	1000
		Abundance : ABCB1 (P-gp/MDR1) ET Mean	1	SLC22A7 (OAT2) PT CV (%)	0	Hair follicle depth CV (%) : Male	0	Duodenum Fluid Viscosity Fasted (cP)	3
		Abundance : ABCB1 (P-gp/MDR1) ET CV (%)	59	SLC22A7 (OAT2) IT Mean	0	Hair shaft diameter µm : Male	42.1	Duodenum Fluid Viscosity CV Fasted (%)	71
		Abundance : ABCB1 (P-gp/MDR1) PT Mean	0	SLC22A7 (OAT2) IT CV (%)	0	Hair shaft diameter CV (%) : Male	29	Duodenum Fluid Viscosity Fed (cP)	65
		Abundance : ABCB1 (P-gp/MDR1) PT CV (%)	0	SLC22A7 (OAT2) UT Mean	0	Sebum viscosity centipose : Male	40	Duodenum Fluid Viscosity CV Fed (%)	27
		Abundance : ABCB1 (P-gp/MDR1) IT Mean	0	SLC22A7 (OAT2) UT CV (%)	0	Sebum viscosity CV (%) : Male	0	Duodenum CMC fasted (mM)	1
		Abundance : ABCB1 (P-gp/MDR1) IT CV (%)	0	Absolute Abundance : SLC22A8 (OAT3) (pmol/106 PTC)	1.32	Corneocyte pH [top] : Male	6.8	Duodenum CMC fed (mM)	1
		Abundance : ABCB1 (P-gp/MDR1) UT Mean	0	SLC22A8 (OAT3) ET Mean	1	Corneocyte pH [top] CV (%) : Male	6.8	Duodenum Bile fasted (mM)	3.31
		Abundance : ABCB1 (P-gp/MDR1) UT CV (%)	0	SLC22A8 (OAT3) ET CV (%)	85	Corneocyte thickness [top] µm : Male	0.87	Duodenum Bile fasted CV (%)	97
		Absolute Abundance : ABCB11 (BSEP) (pmol/10^6 hepatocytes)	1	SLC22A8 (OAT3) PT Mean	0	Corneocyte thickness [top] CV (%) : Male	9	Duodenum Bile fed (mM)	8.74
		Abundance : ABCB11 (BSEP) ET Mean	1	SLC22A8 (OAT3) PT CV (%)	0	Corneocyte width [top] µm : Male	29.6	Duodenum Bile fed CV (%)	79
		Abundance : ABCB11 (BSEP) ET CV (%)	131	SLC22A8 (OAT3) IT Mean	0	Corneocyte width [top] CV (%) : Male	5.9	Duodenum Channel Depth Mean (µm)	522.78
		Abundance : ABCB11 (BSEP) PT Mean	0	SLC22A8 (OAT3) IT CV (%)	0	Corneocyte length [top] µm : Male	36.4	Duodenum Channel Depth CV (%)	32.72
		Abundance : ABCB11 (BSEP) PT CV (%)	0	SLC22A8 (OAT3) UT Mean	0	Corneocyte length [top] CV (%) : Male	5.7	Duodenum Channel Width Mean (µm)	28.03
		Abundance : ABCB11 (BSEP) IT Mean	0	SLC22A8 (OAT3) UT CV (%)	0	Hydration level (% water volume) [top] : Male	33.9	Duodenum Channel Width CV (%)	28.69
		Abundance : ABCB11 (BSEP) IT CV (%)	0	Absolute Abundance : SLC22A11 (OAT4) (pmol/106 PTC)	0.21	Hydration level (% water volume) [top] CV (%) : Male	9	Duodenum Mean Thickness Mean (µm)	128.35
		Abundance : ABCB11 (BSEP) UT Mean	0	SLC22A11 (OAT4) ET Mean	1	SC lipid viscosity [top] centipose : Male	75	Duodenum Mean Thickness CV (%)	8.1
		Abundance : ABCB11 (BSEP) UT CV (%)	0	SLC22A11 (OAT4) ET CV (%)	177	SC lipid viscosity [top] CV (%) : Male	0	Duodenum Fold Expansion Mean	1
		Absolute Abundance : ABCC2 (MRP2) (pmol/10^6 hepatocytes)	0.59	SLC22A11 (OAT4) PT Mean	0	Corneocyte pH [upper mid] : Male	6.8	Duodenum Fold Expansion CV (%)	0
		Abundance : ABCC2 (MRP2) ET Mean	1	SLC22A11 (OAT4) PT CV (%)	0	Corneocyte pH [upper mid] CV (%) : Male	6.8	Duodenum Pore Radius Mean	8.6
		Abundance : ABCC2 (MRP2) ET CV (%)	88	SLC22A11 (OAT4) IT Mean	0	Corneocyte thickness [upper mid] µm : Male	0.99	Duodenum Pore Radius CV (%)	0
		Abundance : ABCC2 (MRP2) PT Mean	0	SLC22A11 (OAT4) IT CV (%)	0	Corneocyte thickness [upper mid] CV (%) : Male	9	Duodenum Unstirred Layer Thickness Mean (µm)	170
		Abundance : ABCC2 (MRP2) PT CV (%)	0	SLC22A11 (OAT4) UT Mean	0	Corneocyte width [upper mid] µm : Male	29.6	Duodenum Unstirred Layer Thickness CV (%)	59.14
		Abundance : ABCC2 (MRP2) IT Mean	0	SLC22A11 (OAT4) UT CV (%)	0	Corneocyte width [upper mid] CV (%) : Male	5.9	Duodenum Unstirred Layer pH	6.5
		Abundance : ABCC2 (MRP2) IT CV (%)	0	Absolute Abundance : SLC22A12 (URAT1) (pmol/106 PTC)	13.7	Corneocyte length [upper mid] µm : Male	36.4	Duodenum Unstirred Layer CV (%)	0.5
		Abundance : ABCC2 (MRP2) UT Mean	0	SLC22A12 (URAT1) ET Mean	1	Corneocyte length [upper mid] CV (%) : Male	5.7	Duodenum Loose Mucus Thickness (µm)	154
		Abundance : ABCC2 (MRP2) UT CV (%)	0	SLC22A12 (URAT1) ET CV (%)	51	Hydration level (% water volume) [upper mid] : Male	44.6987	Duodenum Loose Mucus Thickness Min (µm)	1
		Absolute Abundance : ABCC3 (MRP3) (pmol/10^6 hepatocytes)	0.239	SLC22A12 (URAT1) PT Mean	0	Hydration level (% water volume) [upper mid] CV (%) : Male	6	Duodenum Loose Mucus Thickness Max (µm)	464
		Abundance : ABCC3 (MRP3) ET Mean	1	SLC22A12 (URAT1) PT CV (%)	0	SC lipid viscosity [upper mid] centipose : Male	75	Duodenum Firm Mucus Thickness (µm)	16
		Abundance : ABCC3 (MRP3) ET CV (%)	65	SLC22A12 (URAT1) IT Mean	0	SC lipid viscosity [upper mid] CV (%) : Male	0	Duodenum Firm Mucus Thickness Min (µm)	1
		Abundance : ABCC3 (MRP3) PT Mean	0	SLC22A12 (URAT1) IT CV (%)	0	Corneocyte pH [lower mid] : Male	6.8	Duodenum Firm Mucus Thickness Max (µm)	40
		Abundance : ABCC3 (MRP3) PT CV (%)	0	SLC22A12 (URAT1) UT Mean	0	Corneocyte pH [lower mid] CV (%) : Male	6.8	Duodenum Firm Mucus Thickness CV (%)	49.61
		Abundance : ABCC3 (MRP3) IT Mean	0	SLC22A12 (URAT1) UT CV (%)	0	Corneocyte thickness [lower mid] µm : Male	1.13	Duodenum Total UBL Thickness Min (µm)	1
		Abundance : ABCC3 (MRP3) IT CV (%)	0	Absolute Abundance : SLC47A1 (MATE1) (pmol/106 PTC)	2.56	Corneocyte thickness [lower mid] CV (%) : Male	9	Duodenum Total UBL Thickness Max (µm)	472
		Abundance : ABCC3 (MRP3) UT Mean	0	SLC47A1 (MATE1) ET Mean	1	Corneocyte width [lower mid] µm : Male	29.6	Duodenum Loose Mucus Pore Radius (µm)	2.27
		Abundance : ABCC3 (MRP3) UT CV (%)	0	SLC47A1 (MATE1) ET CV (%)	107	Corneocyte width [lower mid] CV (%) : Male	5.9	Duodenum Loose Mucus Pore Radius CV (%)	34.72
		Absolute Abundance : ABCC4 (MRP4) (pmol/10^6 hepatocytes)	0	SLC47A1 (MATE1) PT Mean	0	Corneocyte length [lower mid] µm : Male	36.4	Duodenum Firm Mucus Pore Radius (µm)	0.102
		Abundance : ABCC4 (MRP4) ET Mean	1	SLC47A1 (MATE1) PT CV (%)	0	Corneocyte length [lower mid] CV (%) : Male	5.7	Duodenum Firm Mucus Pore Radius CV (%)	18.3
		Abundance : ABCC4 (MRP4) ET CV (%)	60	SLC47A1 (MATE1) IT Mean	0	Hydration level (% water volume) [lower mid] : Male	55.5388	Duodenum Loose Mucus Water Fraction	0.87
		Abundance : ABCC4 (MRP4) PT Mean	0	SLC47A1 (MATE1) IT CV (%)	0	Hydration level (% water volume) [lower mid] CV (%) : Male	5	Duodenum Loose Mucus Water Fraction CV (%)	4.72
		Abundance : ABCC4 (MRP4) PT CV (%)	0	SLC47A1 (MATE1) UT Mean	0	SC lipid viscosity [lower mid] centipose : Male	75	Duodenum Firm Mucus Water Fraction	0.87
		Abundance : ABCC4 (MRP4) IT Mean	0	SLC47A1 (MATE1) UT CV (%)	0	SC lipid viscosity [lower mid] CV (%) : Male	0	Duodenum Firm Mucus Water Fraction CV (%)	4.72
		Abundance : ABCC4 (MRP4) IT CV (%)	0	Absolute Abundance : SLC47A2 (MATE2-K) (pmol/106 PTC)	0.35	Corneocyte pH [bottom] : Male	6.8	Duodenum ABCB1 (P-gp/MDR1) (Relative values)	0.51
		Abundance : ABCC4 (MRP4) UT Mean	0	SLC47A2 (MATE2-K) ET Mean	1	Corneocyte pH [bottom] CV (%) : Male	6.8	Duodenum ABCC1 (MRP1) (Relative values)	0.45
		Abundance : ABCC4 (MRP4) UT CV (%)	0	SLC47A2 (MATE2-K) ET CV (%)	100	Corneocyte thickness [bottom] µm : Male	1.27	Duodenum ABCC2 (MRP2) (Relative values)	1.41
		Absolute Abundance : ABCC6 (MRP6) (pmol/10^6 hepatocytes)	0.214	SLC47A2 (MATE2-K) PT Mean	0	Corneocyte thickness [bottom] CV (%) : Male	9	Duodenum ABCC3 (MRP3) (Relative values)	2.15
		Abundance : ABCC6 (MRP6) ET Mean	1	SLC47A2 (MATE2-K) PT CV (%)	0	Corneocyte width [bottom] µm : Male	29.6	Duodenum ABCC4 (MRP4) (Relative values)	1.02
		Abundance : ABCC6 (MRP6) ET CV (%)	46	SLC47A2 (MATE2-K) IT Mean	0	Corneocyte width [bottom] CV (%) : Male	5.9	Duodenum ABCG2 (BCRP) (Relative values)	0.68
		Abundance : ABCC6 (MRP6) PT Mean	0	SLC47A2 (MATE2-K) IT CV (%)	0	Corneocyte length [bottom] µm : Male	36.4	Duodenum SLC2A2 (GLUT2) (Relative values)	1
		Abundance : ABCC6 (MRP6) PT CV (%)	0	SLC47A2 (MATE2-K) UT Mean	0	Corneocyte length [bottom] CV (%) : Male	5.7	Duodenum SLC10A2 (ASBT/IBAT) (Relative values)	16.49
		Abundance : ABCC6 (MRP6) IT Mean	0	SLC47A2 (MATE2-K) UT CV (%)	0	Hydration level (% water volume) [bottom] : Male	66.4	Duodenum SLC15A1 (PEPT1) (Relative values)	0.94
		Abundance : ABCC6 (MRP6) IT CV (%)	0	Absolute Abundance : SLC51A/B (OST-α/β) (pmol/106 PTC)	0.25	Hydration level (% water volume) [bottom] CV (%) : Male	4	Duodenum SLC16A1 (MCT1) (Relative values)	1.25
		Abundance : ABCC6 (MRP6) UT Mean	0	SLC51A/B (OST-α/β) ET Mean	1	SC lipid viscosity [bottom] centipose : Male	75	Duodenum SLCO2B1 (OATP2B1) (Relative values)	0.73
		Abundance : ABCC6 (MRP6) UT CV (%)	0	SLC51A/B (OST-α/β) ET CV (%)	53	SC lipid viscosity [bottom] CV (%) : Male	0	Duodenum SLCO4C1 (OATP4C1) (Relative values)	1
		Absolute Abundance : ABCG2 (BCRP) (pmol/10^6 hepatocytes)	0.103	SLC51A/B (OST-α/β) PT Mean	0	Viable Epidermis thickness µm : Male	57.36	Duodenum SLC22A1 (OCT1) (Relative values)	1.03
		Abundance : ABCG2 (BCRP) ET Mean	1	SLC51A/B (OST-α/β) PT CV (%)	0	Viable Epidermis thickness CV (%) : Male	8	Duodenum SLC22A3 (OCT3) (Relative values)	1.19
		Abundance : ABCG2 (BCRP) ET CV (%)	30	SLC51A/B (OST-α/β) IT Mean	0	Dermis thickness µm : Male	1240	Duodenum SLC22A4 (OCTN1) (Relative values)	0.46
		Abundance : ABCG2 (BCRP) PT Mean	0.37	SLC51A/B (OST-α/β) IT CV (%)	0	Dermis thickness CV (%) : Male	20	Duodenum SLC51A/B (OST-α/β) (Relative values)	0.56
		Abundance : ABCG2 (BCRP) PT CV (%)	30	SLC51A/B (OST-α/β) UT Mean	0	Subcutis thickness mm : Male	9.62	Duodenum Apical Influx (Intestine) (Relative values)	1
		Abundance : ABCG2 (BCRP) IT Mean	0.67	SLC51A/B (OST-α/β) UT CV (%)	0	Subcutis thickness CV (%) : Male	48.3	Duodenum Apical Efflux (Intestine) (Relative values)	1
		Abundance : ABCG2 (BCRP) IT CV (%)	30	Absolute Abundance : Apical Uptake (Kidney) (pmol/106 PTC)	0	Muscle thickness mm : Male	17.7	Duodenum Basolateral Influx (Intestine) (Relative values)	1
		Abundance : ABCG2 (BCRP) UT Mean	0	Apical Uptake (Kidney) ET Mean	1	Muscle thickness CV (%) : Male	22.67	Duodenum Basolateral Efflux (Intestine) (Relative values)	1
		Abundance : ABCG2 (BCRP) UT CV (%)	0	Apical Uptake (Kidney) ET CV (%)	60	Dermis regional blood flow scalar : Male	0.839286	Jejunum I Blood Flow (Qvilli %)	Predicted
		Absolute Abundance : SLC10A1 (NTCP) (pmol/10^6 hepatocytes)	0.647	Apical Uptake (Kidney) PT Mean	0	Dermis regional blood flow scalar CV (%) : Male	0	Jejunum I Transit Time (% Total)	17.3
		Abundance : SLC10A1 (NTCP) ET Mean	1	Apical Uptake (Kidney) PT CV (%)	0	Subcutis regional blood flow scalar : Male	1	Jejunum I CYP3A (% Total)	27.24
		Abundance : SLC10A1 (NTCP) ET CV (%)	50	Apical Uptake (Kidney) IT Mean	0	Subcutis regional blood flow scalar CV (%) : Male	0	Jejunum I S9PPI (% Total)	26.9
		Abundance : SLC10A1 (NTCP) PT Mean	0	Apical Uptake (Kidney) IT CV (%)	0	Muscle regional blood flow scalar : Male	1	Jejunum I MPPI/CYP (% Total)	27.24
		Abundance : SLC10A1 (NTCP) PT CV (%)	0	Apical Uptake (Kidney) UT Mean	0	Muscle regional blood flow scalar CV (%) : Male	0	Jejunum I CPPI (% Total)	26.9
		Abundance : SLC10A1 (NTCP) IT Mean	0	Apical Uptake (Kidney) UT CV (%)	0			Jejunum I pH High Fat Fed	6.5
		Abundance : SLC10A1 (NTCP) IT CV (%)	0	Absolute Abundance : Apical Efflux (Kidney) (pmol/106 PTC)	0	MPMLA - Thigh		Jejunum I CV pH High Fat Fed (%)	13
		Abundance : SLC10A1 (NTCP) UT Mean	0	Apical Efflux (Kidney) ET Mean	1	Skin surface pH : Male	5.5	Jejunum I pH Fed	6.5
		Abundance : SLC10A1 (NTCP) UT CV (%)	0	Apical Efflux (Kidney) ET CV (%)	60	Skin surface pH CV (%) : Male	11	Jejunum I CV pH Fed (%)	13
		Absolute Abundance : SLC16A1 (MCT1) (pmol/10^6 hepatocytes)	0.638	Apical Efflux (Kidney) PT Mean	0	Skin temperature °C : Male	32	Jejunum I pH Low Fat Fed	6.5
		Abundance : SLC16A1 (MCT1) ET Mean	1	Apical Efflux (Kidney) PT CV (%)	0	Skin temperature CV (%) : Male	0	Jejunum I CV pH Low Fat Fed (%)	13
		Abundance : SLC16A1 (MCT1) ET CV (%)	60	Apical Efflux (Kidney) IT Mean	0	Shape of corneocyte : Male	Cuboid (brick)	Jejunum I pH Fasted	6.5
		Abundance : SLC16A1 (MCT1) PT Mean	0	Apical Efflux (Kidney) IT CV (%)	0	Shape of corneocyte : Female	Cuboid (brick)	Jejunum I CV pH Fasted (%)	13
		Abundance : SLC16A1 (MCT1) PT CV (%)	0	Apical Efflux (Kidney) UT Mean	0	Number of SC layers : Male	18	Jejunum I Bicarbonate Buffer Concentration Fasted (mM)	9.94
		Abundance : SLC16A1 (MCT1) IT Mean	0	Apical Efflux (Kidney) UT CV (%)	0	Number of SC layers CV (%) : Male	25.3	Jejunum I Bicarbonate Buffer Concentration CV Fasted (%)	30
		Abundance : SLC16A1 (MCT1) IT CV (%)	0	Absolute Abundance : Basal Uptake (Kidney) (pmol/106 PTC)	0	Water density gm/cm3 : Male	1	Jejunum I Bicarbonate Buffer Concentration Fed (mM)	17.34
		Abundance : SLC16A1 (MCT1) UT Mean	0	Basal Uptake (Kidney) ET Mean	1	Water density CV (%) : Male	0	Jejunum I Bicarbonate Buffer Concentration CV Fed (%)	30
		Abundance : SLC16A1 (MCT1) UT CV (%)	0	Basal Uptake (Kidney) ET CV (%)	60	SC lipids density gm/cm3 : Male	0.9	Jejunum I Luminal Fluid Velocity Fasted (m/s)	0.0013
		Absolute Abundance : SLCO1B1 (OATP1B1) (pmol/10^6 hepatocytes)	3.1	Basal Uptake (Kidney) PT Mean	0	SC lipids density CV (%) : Male	0	Jejunum I Luminal Fluid Velocity CV Fasted (%)	56
		Abundance : SLCO1B1 (OATP1B1) ET Mean	1	Basal Uptake (Kidney) PT CV (%)	0	SC proteins density gm/cm3 : Male	1.37	Jejunum I Luminal Fluid Velocity Fed (m/s)	0.0013
		Abundance : SLCO1B1 (OATP1B1) ET CV (%)	73	Basal Uptake (Kidney) IT Mean	0	SC proteins density CV (%) : Male	0	Jejunum I Luminal Fluid Velocity CV Fed (%)	56
		Abundance : SLCO1B1 (OATP1B1) PT Mean	0.37	Basal Uptake (Kidney) IT CV (%)	0	Intercellular lipid thickness of SC µm : Male	0.091	Jejunum I Endogenous Ion Hydrochloric Mean (mM)	126
		Abundance : SLCO1B1 (OATP1B1) PT CV (%)	30	Basal Uptake (Kidney) UT Mean	0	Intercellular lipid thickness of SC CV (%) : Male	0	Jejunum I Endogenous Ion Hydrochloric CV (%)	15.1
		Abundance : SLCO1B1 (OATP1B1) IT Mean	0.68	Basal Uptake (Kidney) UT CV (%)	0	Tortuosity : Male	User Defined	Jejunum I Endogenous Ion Hydrochloric Min (mM)	92
		Abundance : SLCO1B1 (OATP1B1) IT CV (%)	52	Absolute Abundance : Basal Efflux (Kidney) (pmol/106 PTC)	0	Tortuosity of lipid diffusion pathway of SC : Male	12.7	Jejunum I Endogenous Ion Hydrochloric Max (mM)	181
		Abundance : SLCO1B1 (OATP1B1) UT Mean	1.39	Basal Efflux (Kidney) ET Mean	1	Tortuosity of lipid diffusion pathway of SC CV (%) : Male	18	Jejunum I Endogenous Ion Sodium Mean (mM)	142
		Abundance : SLCO1B1 (OATP1B1) UT CV (%)	62	Basal Efflux (Kidney) ET CV (%)	60	Hair follicle diameter µm : Male	131.5	Jejunum I Endogenous Ion Sodium CV (%)	9.2
		Absolute Abundance : SLCO1B3 (OATP1B3) (pmol/10^6 hepatocytes)	3.08	Basal Efflux (Kidney) PT Mean	0	Hair follicle diameter CV (%) : Male	31	Jejunum I Endogenous Ion Sodium Min (mM)	111
		Abundance : SLCO1B3 (OATP1B3) ET Mean	1	Basal Efflux (Kidney) PT CV (%)	0	Hair follicle density N/cm2 : Male	17	Jejunum I Endogenous Ion Sodium Max (mM)	165
		Abundance : SLCO1B3 (OATP1B3) ET CV (%)	89	Basal Efflux (Kidney) IT Mean	0	Hair follicle density CV (%) : Male	24	Jejunum I Endogenous Ion Potassium Mean (mM)	5.4
		Abundance : SLCO1B3 (OATP1B3) PT Mean	0	Basal Efflux (Kidney) IT CV (%)	0	Hair follicle depth µm : Male	315.1	Jejunum I Endogenous Ion Potassium CV (%)	38.9
		Abundance : SLCO1B3 (OATP1B3) PT CV (%)	0	Basal Efflux (Kidney) UT Mean	0	Hair follicle depth CV (%) : Male	0	Jejunum I Endogenous Ion Potassium Min (mM)	1.7
		Abundance : SLCO1B3 (OATP1B3) IT Mean	0	Basal Efflux (Kidney) UT CV (%)	0	Hair shaft diameter µm : Male	29.2	Jejunum I Endogenous Ion Potassium Max (mM)	11.6
		Abundance : SLCO1B3 (OATP1B3) IT CV (%)	0	Turnover rate constant (1/h) : ABCB1 (P-gp/MDR1) Mean	0.054	Hair shaft diameter CV (%) : Male	41	Jejunum I Endogenous Ion Calcium Mean (mM)	0.5
		Abundance : SLCO1B3 (OATP1B3) UT Mean	0	Turnover rate constant (1/h) : ABCB1 (P-gp/MDR1) CV (%)	28	Sebum viscosity centipose : Male	40	Jejunum I Endogenous Ion Calcium CV (%)	60
		Abundance : SLCO1B3 (OATP1B3) UT CV (%)	0	Turnover rate constant (1/h) : ABCC2 (MRP2) Mean	1e-06	Sebum viscosity CV (%) : Male	0	Jejunum I Endogenous Ion Calcium Min (mM)	0.1
		Absolute Abundance : SLCO2B1 (OATP2B1) (pmol/10^6 hepatocytes)	1.18	Turnover rate constant (1/h) : ABCC2 (MRP2) CV (%)	30	Corneocyte pH [top] : Male	6.8	Jejunum I Endogenous Ion Calcium Max (mM)	1.3
		Abundance : SLCO2B1 (OATP2B1) ET Mean	1	Turnover rate constant (1/h) : ABCC4 (MRP4) Mean	1e-06	Corneocyte pH [top] CV (%) : Male	6.8	Jejunum I Endogenous Ion Generic Cation Mean (mM)	1
		Abundance : SLCO2B1 (OATP2B1) ET CV (%)	62	Turnover rate constant (1/h) : ABCC4 (MRP4) CV (%)	30	Corneocyte thickness [top] µm : Male	0.87	Jejunum I Endogenous Ion Generic Cation CV (%)	0
		Abundance : SLCO2B1 (OATP2B1) PT Mean	0	Turnover rate constant (1/h) : ABCG2 (BCRP) Mean	1e-06	Corneocyte thickness [top] CV (%) : Male	26	Jejunum I Endogenous Ion Generic Cation Min (mM)	0.01
		Abundance : SLCO2B1 (OATP2B1) PT CV (%)	0	Turnover rate constant (1/h) : ABCG2 (BCRP) CV (%)	30	Corneocyte width [top] µm : Male	34	Jejunum I Endogenous Ion Generic Cation Max (mM)	1000
		Abundance : SLCO2B1 (OATP2B1) IT Mean	0	Turnover rate constant (1/h) : SLC10A2 (ASBT/IBAT) Mean	1e-06	Corneocyte width [top] CV (%) : Male	15.1	Jejunum I Endogenous Ion Generic Anion Mean (mM)	1
		Abundance : SLCO2B1 (OATP2B1) IT CV (%)	0	Turnover rate constant (1/h) : SLC10A2 (ASBT/IBAT) CV (%)	30	Corneocyte length [top] µm : Male	40.7	Jejunum I Endogenous Ion Generic Anion CV (%)	0
		Abundance : SLCO2B1 (OATP2B1) UT Mean	0	Turnover rate constant (1/h) : SLC16A1 (MCT1) Mean	1e-06	Corneocyte length [top] CV (%) : Male	14.6	Jejunum I Endogenous Ion Generic Anion Min (mM)	0.01
		Abundance : SLCO2B1 (OATP2B1) UT CV (%)	0	Turnover rate constant (1/h) : SLC16A1 (MCT1) CV (%)	30	Hydration level (% water volume) [top] : Male	33.9	Jejunum I Endogenous Ion Generic Anion Max (mM)	1000
		Absolute Abundance : SLC22A1 (OCT1) (pmol/10^6 hepatocytes)	1.27	Turnover rate constant (1/h) : SLC19A2 (THTR1) Mean	1e-06	Hydration level (% water volume) [top] CV (%) : Male	9	Jejunum I Fluid Viscosity Fasted (cP)	3
		Abundance : SLC22A1 (OCT1) ET Mean	1	Turnover rate constant (1/h) : SLC19A2 (THTR1) CV (%)	30	SC lipid viscosity [top] centipose : Male	75	Jejunum I Fluid Viscosity CV Fasted (%)	71
		Abundance : SLC22A1 (OCT1) ET CV (%)	44	Turnover rate constant (1/h) : SLC19A3 (THTR2) Mean	1e-06	SC lipid viscosity [top] CV (%) : Male	0	Jejunum I Fluid Viscosity Fed (cP)	33
		Abundance : SLC22A1 (OCT1) PT Mean	0.01	Turnover rate constant (1/h) : SLC19A3 (THTR2) CV (%)	30	Corneocyte pH [upper mid] : Male	6.8	Jejunum I Fluid Viscosity CV Fed (%)	36
		Abundance : SLC22A1 (OCT1) PT CV (%)	44	Turnover rate constant (1/h) : SLCO4C1 (OATP4C1) Mean	1e-06	Corneocyte pH [upper mid] CV (%) : Male	6.8	Jejunum I CMC fasted (mM)	1
		Abundance : SLC22A1 (OCT1) IT Mean	0.62	Turnover rate constant (1/h) : SLCO4C1 (OATP4C1) CV (%)	30	Corneocyte thickness [upper mid] µm : Male	0.75	Jejunum I CMC fed (mM)	1
		Abundance : SLC22A1 (OCT1) IT CV (%)	44	Turnover rate constant (1/h) : SLC22A2 (OCT2) Mean	1e-06	Corneocyte thickness [upper mid] CV (%) : Male	26	Jejunum I Bile fasted (mM)	2.3
		Abundance : SLC22A1 (OCT1) UT Mean	1.14	Turnover rate constant (1/h) : SLC22A2 (OCT2) CV (%)	30	Corneocyte width [upper mid] µm : Male	34	Jejunum I Bile fasted CV (%)	100
		Abundance : SLC22A1 (OCT1) UT CV (%)	44	Turnover rate constant (1/h) : SLC22A4 (OCTN1) Mean	1e-06	Corneocyte width [upper mid] CV (%) : Male	15.1	Jejunum I Bile fed (mM)	10.03
		Absolute Abundance : SLC22A7 (OAT2) (pmol/10^6 hepatocytes)	1.25	Turnover rate constant (1/h) : SLC22A4 (OCTN1) CV (%)	30	Corneocyte length [upper mid] µm : Male	40.7	Jejunum I Bile fed CV (%)	73
		Abundance : SLC22A7 (OAT2) ET Mean	1	Turnover rate constant (1/h) : SLC22A5 (OCTN2) Mean	1e-06	Corneocyte length [upper mid] CV (%) : Male	14.6	Jejunum I Channel Depth Mean (µm)	448.81
		Abundance : SLC22A7 (OAT2) ET CV (%)	75	Turnover rate constant (1/h) : SLC22A5 (OCTN2) CV (%)	30	Hydration level (% water volume) [upper mid] : Male	44.6987	Jejunum I Channel Depth CV (%)	21.82
		Abundance : SLC22A7 (OAT2) PT Mean	0	Turnover rate constant (1/h) : SLC22A6 (OAT1) Mean	1e-06	Hydration level (% water volume) [upper mid] CV (%) : Male	6	Jejunum I Channel Width Mean (µm)	22.44
		Abundance : SLC22A7 (OAT2) PT CV (%)	0	Turnover rate constant (1/h) : SLC22A6 (OAT1) CV (%)	30	SC lipid viscosity [upper mid] centipose : Male	75	Jejunum I Channel Width CV (%)	31.68
		Abundance : SLC22A7 (OAT2) IT Mean	0	Turnover rate constant (1/h) : SLC22A7 (OAT2) Mean	1e-06	SC lipid viscosity [upper mid] CV (%) : Male	0	Jejunum I Mean Thickness Mean (µm)	137.7
		Abundance : SLC22A7 (OAT2) IT CV (%)	0	Turnover rate constant (1/h) : SLC22A7 (OAT2) CV (%)	30	Corneocyte pH [lower mid] : Male	6.8	Jejunum I Mean Thickness CV (%)	14.42
		Abundance : SLC22A7 (OAT2) UT Mean	0	Turnover rate constant (1/h) : SLC22A8 (OAT3) Mean	1e-06	Corneocyte pH [lower mid] CV (%) : Male	6.8	Jejunum I Fold Expansion Mean	1.97
		Abundance : SLC22A7 (OAT2) UT CV (%)	0	Turnover rate constant (1/h) : SLC22A8 (OAT3) CV (%)	30	Corneocyte thickness [lower mid] µm : Male	0.85	Jejunum I Fold Expansion CV (%)	20.54
		Absolute Abundance : SLC22A9 (OAT7) (pmol/10^6 hepatocytes)	1.45	Turnover rate constant (1/h) : SLC22A11 (OAT4) Mean	1e-06	Corneocyte thickness [lower mid] CV (%) : Male	26	Jejunum I Pore Radius Mean	8.6
		Abundance : SLC22A9 (OAT7) ET Mean	1	Turnover rate constant (1/h) : SLC22A11 (OAT4) CV (%)	30	Corneocyte width [lower mid] µm : Male	34	Jejunum I Pore Radius CV (%)	0
		Abundance : SLC22A9 (OAT7) ET CV (%)	51	Turnover rate constant (1/h) : SLC22A12 (URAT1) Mean	1e-06	Corneocyte width [lower mid] CV (%) : Male	15.1	Jejunum I Unstirred Layer Thickness Mean (µm)	123
		Abundance : SLC22A9 (OAT7) PT Mean	0	Turnover rate constant (1/h) : SLC22A12 (URAT1) CV (%)	30	Corneocyte length [lower mid] µm : Male	40.7	Jejunum I Unstirred Layer Thickness CV (%)	7.97
		Abundance : SLC22A9 (OAT7) PT CV (%)	0	Turnover rate constant (1/h) : SLC47A1 (MATE1) Mean	1e-06	Corneocyte length [lower mid] CV (%) : Male	14.6	Jejunum I Unstirred Layer pH	6.5
		Abundance : SLC22A9 (OAT7) IT Mean	0	Turnover rate constant (1/h) : SLC47A1 (MATE1) CV (%)	30	Hydration level (% water volume) [lower mid] : Male	55.5388	Jejunum I Unstirred Layer CV (%)	0.5
		Abundance : SLC22A9 (OAT7) IT CV (%)	0	Turnover rate constant (1/h) : SLC47A2 (MATE2-K) Mean	1e-06	Hydration level (% water volume) [lower mid] CV (%) : Male	5	Jejunum I Loose Mucus Thickness (µm)	108
		Abundance : SLC22A9 (OAT7) UT Mean	0	Turnover rate constant (1/h) : SLC47A2 (MATE2-K) CV (%)	30	SC lipid viscosity [lower mid] centipose : Male	75	Jejunum I Loose Mucus Thickness Min (µm)	71
		Abundance : SLC22A9 (OAT7) UT CV (%)	0	Turnover rate constant (1/h) : SLC51A/B (OST-α/β) Mean	1e-06	SC lipid viscosity [lower mid] CV (%) : Male	0	Jejunum I Loose Mucus Thickness Max (µm)	145
		Absolute Abundance : SLC29A1 (ENT1) (pmol/10^6 hepatocytes)	0.0646	Turnover rate constant (1/h) : SLC51A/B (OST-α/β) CV (%)	30	Corneocyte pH [bottom] : Male	6.8	Jejunum I Firm Mucus Thickness (µm)	15
		Abundance : SLC29A1 (ENT1) ET Mean	1	Turnover rate constant (1/h) : Apical Uptake (Kidney) Mean	1e-06	Corneocyte pH [bottom] CV (%) : Male	6.8	Jejunum I Firm Mucus Thickness Min (µm)	1
		Abundance : SLC29A1 (ENT1) ET CV (%)	49	Turnover rate constant (1/h) : Apical Uptake (Kidney) CV (%)	30	Corneocyte thickness [bottom] µm : Male	0.96	Jejunum I Firm Mucus Thickness Max (µm)	30
		Abundance : SLC29A1 (ENT1) PT Mean	0	Turnover rate constant (1/h) : Apical Efflux (Kidney) Mean	1e-06	Corneocyte thickness [bottom] CV (%) : Male	26	Jejunum I Firm Mucus Thickness CV (%)	32.66
		Abundance : SLC29A1 (ENT1) PT CV (%)	0	Turnover rate constant (1/h) : Apical Efflux (Kidney) CV (%)	30	Corneocyte width [bottom] µm : Male	34	Jejunum I Total UBL Thickness Min (µm)	94
		Abundance : SLC29A1 (ENT1) IT Mean	0	Turnover rate constant (1/h) : Basal Uptake (Kidney) Mean	1e-06	Corneocyte width [bottom] CV (%) : Male	15.1	Jejunum I Total UBL Thickness Max (µm)	152
		Abundance : SLC29A1 (ENT1) IT CV (%)	0	Turnover rate constant (1/h) : Basal Uptake (Kidney) CV (%)	30	Corneocyte length [bottom] µm : Male	40.7	Jejunum I Loose Mucus Pore Radius (µm)	2.27
		Abundance : SLC29A1 (ENT1) UT Mean	0	Turnover rate constant (1/h) : Basal Efflux (Kidney) Mean	1e-06	Corneocyte length [bottom] CV (%) : Male	14.6	Jejunum I Loose Mucus Pore Radius CV (%)	34.72
		Abundance : SLC29A1 (ENT1) UT CV (%)	0	Turnover rate constant (1/h) : Basal Efflux (Kidney) CV (%)	30	Hydration level (% water volume) [bottom] : Male	66.4	Jejunum I Firm Mucus Pore Radius (µm)	0.102
		Absolute Abundance : SLC29A2 (ENT2) (pmol/10^6 hepatocytes)	0	Jv,s lock status	Locked	Hydration level (% water volume) [bottom] CV (%) : Male	4	Jejunum I Firm Mucus Pore Radius CV (%)	18.3
		Abundance : SLC29A2 (ENT2) ET Mean	1	Jv,s	Predicted	SC lipid viscosity [bottom] centipose : Male	75	Jejunum I Loose Mucus Water Fraction	0.81
		Abundance : SLC29A2 (ENT2) ET CV (%)	60	Ratio of small:large pores ns:nl	40	SC lipid viscosity [bottom] CV (%) : Male	0	Jejunum I Loose Mucus Water Fraction CV (%)	4.13
		Abundance : SLC29A2 (ENT2) PT Mean	0	Small pore radius Rpore,s (nm)	4.8	Viable Epidermis thickness µm : Male	40	Jejunum I Firm Mucus Water Fraction	0.81
		Abundance : SLC29A2 (ENT2) PT CV (%)	0	Large pore radius Rpore,l (nm)	6	Viable Epidermis thickness CV (%) : Male	19	Jejunum I Firm Mucus Water Fraction CV (%)	4.13
		Abundance : SLC29A2 (ENT2) IT Mean	0	Hydrostatic pressure difference across the glomerulus ΔP (mmHg)	40	Dermis thickness µm : Male	1240	Jejunum I ABCB1 (P-gp/MDR1) (pmol/mg total membrane protein)	0.4
		Abundance : SLC29A2 (ENT2) IT CV (%)	0	Plasma osmotic pressure Mean (mmHg)	25.8	Dermis thickness CV (%) : Male	20	Jejunum I ABCC1 (MRP1) (pmol/mg total membrane protein)	0
		Abundance : SLC29A2 (ENT2) UT Mean	0	Plasma osmotic pressure CV (%)	10.6	Subcutis thickness mm : Male	9.62	Jejunum I ABCC2 (MRP2) (pmol/mg total membrane protein)	0.86
		Abundance : SLC29A2 (ENT2) UT CV (%)	0	Chloride Concentration Plasma CLp	141	Subcutis thickness CV (%) : Male	48.3	Jejunum I ABCC3 (MRP3) (pmol/mg total membrane protein)	0.58
		Absolute Abundance : SLC47A1 (MATE1) (pmol/10^6 hepatocytes)	0.146	Chloride Concentration Membrane CLmem	129.2	Muscle thickness mm : Male	32.81	Jejunum I ABCC4 (MRP4) (pmol/mg total membrane protein)	0
		Abundance : SLC47A1 (MATE1) ET Mean	1	Colloid osmotic pressure difference across glomerulus Δπ (mmHg)	24.9304	Muscle thickness CV (%) : Male	38.03	Jejunum I ABCG2 (BCRP) (pmol/mg total membrane protein)	0.34
		Abundance : SLC47A1 (MATE1) ET CV (%)	51			Dermis regional blood flow scalar : Male	0.839286	Jejunum I SLC2A2 (GLUT2) (pmol/mg total membrane protein)	0
		Abundance : SLC47A1 (MATE1) PT Mean	0			Dermis regional blood flow scalar CV (%) : Male	0	Jejunum I SLC10A2 (ASBT/IBAT) (pmol/mg total membrane protein)	0.01
		Abundance : SLC47A1 (MATE1) PT CV (%)	0			Subcutis regional blood flow scalar : Male	1	Jejunum I SLC15A1 (PEPT1) (pmol/mg total membrane protein)	3.69
		Abundance : SLC47A1 (MATE1) IT Mean	0			Subcutis regional blood flow scalar CV (%) : Male	0	Jejunum I SLC16A1 (MCT1) (pmol/mg total membrane protein)	0
		Abundance : SLC47A1 (MATE1) IT CV (%)	0			Muscle regional blood flow scalar : Male	1	Jejunum I SLCO2B1 (OATP2B1) (pmol/mg total membrane protein)	0.4
		Abundance : SLC47A1 (MATE1) UT Mean	0			Muscle regional blood flow scalar CV (%) : Male	0	Jejunum I SLCO4C1 (OATP4C1) (pmol/mg total membrane protein)	0
		Abundance : SLC47A1 (MATE1) UT CV (%)	0					Jejunum I SLC22A1 (OCT1) (pmol/mg total membrane protein)	0.65
		Absolute Abundance : SLC51A/B (OST-α/β) (pmol/10^6 hepatocytes)	0			MPMLA - Back		Jejunum I SLC22A3 (OCT3) (pmol/mg total membrane protein)	0.06
		Abundance : SLC51A/B (OST-α/β) ET Mean	1			Skin surface pH : Male	5.2	Jejunum I SLC22A4 (OCTN1) (pmol/mg total membrane protein)	0
		Abundance : SLC51A/B (OST-α/β) ET CV (%)	60			Skin surface pH CV (%) : Male	8.4	Jejunum I SLC51A/B (OST-α/β) (pmol/mg total membrane protein)	0.47
		Abundance : SLC51A/B (OST-α/β) PT Mean	0			Skin temperature °C : Male	32	Jejunum I Apical Influx (Intestine) (pmol/mg total membrane protein)	0
		Abundance : SLC51A/B (OST-α/β) PT CV (%)	0			Skin temperature CV (%) : Male	0	Jejunum I Apical Efflux (Intestine) (pmol/mg total membrane protein)	0
		Abundance : SLC51A/B (OST-α/β) IT Mean	0			Shape of corneocyte : Male	Cuboid (brick)	Jejunum I Basolateral Influx (Intestine) (pmol/mg total membrane protein)	0
		Abundance : SLC51A/B (OST-α/β) IT CV (%)	0			Shape of corneocyte : Female	Cuboid (brick)	Jejunum I Basolateral Efflux (Intestine) (pmol/mg total membrane protein)	0
		Abundance : SLC51A/B (OST-α/β) UT Mean	0			Number of SC layers : Male	17	Jejunum I ABCB1 (P-gp/MDR1) (Relative values)	1
		Abundance : SLC51A/B (OST-α/β) UT CV (%)	0			Number of SC layers CV (%) : Male	23.7	Jejunum I ABCC1 (MRP1) (Relative values)	1
		Absolute Abundance : Sinusoidal Uptake (Liver) (pmol/10^6 hepatocytes)	0			Water density gm/cm3 : Male	1	Jejunum I ABCC2 (MRP2) (Relative values)	1
		Abundance : Sinusoidal Uptake (Liver) ET Mean	1			Water density CV (%) : Male	0	Jejunum I ABCC3 (MRP3) (Relative values)	1
		Abundance : Sinusoidal Uptake (Liver) ET CV (%)	0			SC lipids density gm/cm3 : Male	0.9	Jejunum I ABCC4 (MRP4) (Relative values)	1
		Abundance : Sinusoidal Uptake (Liver) PT Mean	0			SC lipids density CV (%) : Male	0	Jejunum I ABCG2 (BCRP) (Relative values)	1
		Abundance : Sinusoidal Uptake (Liver) PT CV (%)	0			SC proteins density gm/cm3 : Male	1.37	Jejunum I SLC2A2 (GLUT2) (Relative values)	1
		Abundance : Sinusoidal Uptake (Liver) IT Mean	0			SC proteins density CV (%) : Male	0	Jejunum I SLC10A2 (ASBT/IBAT) (Relative values)	1
		Abundance : Sinusoidal Uptake (Liver) IT CV (%)	0			Intercellular lipid thickness of SC µm : Male	0.091	Jejunum I SLC15A1 (PEPT1) (Relative values)	1
		Abundance : Sinusoidal Uptake (Liver) UT Mean	0			Intercellular lipid thickness of SC CV (%) : Male	0	Jejunum I SLC16A1 (MCT1) (Relative values)	1
		Abundance : Sinusoidal Uptake (Liver) UT CV (%)	0			Tortuosity : Male	User Defined	Jejunum I SLCO2B1 (OATP2B1) (Relative values)	1
		Absolute Abundance : Sinusoidal Efflux (Liver) (pmol/10^6 hepatocytes)	0			Tortuosity of lipid diffusion pathway of SC : Male	12.7	Jejunum I SLCO4C1 (OATP4C1) (Relative values)	1
		Abundance : Sinusoidal Efflux (Liver) ET Mean	1			Tortuosity of lipid diffusion pathway of SC CV (%) : Male	18	Jejunum I SLC22A1 (OCT1) (Relative values)	1
		Abundance : Sinusoidal Efflux (Liver) ET CV (%)	0			Hair follicle diameter µm : Male	105.3	Jejunum I SLC22A3 (OCT3) (Relative values)	1
		Abundance : Sinusoidal Efflux (Liver) PT Mean	0			Hair follicle diameter CV (%) : Male	60	Jejunum I SLC22A4 (OCTN1) (Relative values)	1
		Abundance : Sinusoidal Efflux (Liver) PT CV (%)	0			Hair follicle density N/cm2 : Male	29	Jejunum I SLC51A/B (OST-α/β) (Relative values)	1
		Abundance : Sinusoidal Efflux (Liver) IT Mean	0			Hair follicle density CV (%) : Male	31	Jejunum I Apical Influx (Intestine) (Relative values)	1
		Abundance : Sinusoidal Efflux (Liver) IT CV (%)	0			Hair follicle depth µm : Male	446.5	Jejunum I Apical Efflux (Intestine) (Relative values)	1
		Abundance : Sinusoidal Efflux (Liver) UT Mean	0			Hair follicle depth CV (%) : Male	0	Jejunum I Basolateral Influx (Intestine) (Relative values)	1
		Abundance : Sinusoidal Efflux (Liver) UT CV (%)	0			Hair shaft diameter µm : Male	18.2	Jejunum I Basolateral Efflux (Intestine) (Relative values)	1
		Absolute Abundance : Canalicular Efflux (Liver) (pmol/10^6 hepatocytes)	0			Hair shaft diameter CV (%) : Male	37	Jejunum II Blood Flow (Qvilli %)	Predicted
		Abundance : Canalicular Efflux (Liver) ET Mean	1			Sebum viscosity centipose : Male	40	Jejunum II Transit Time (% Total)	17.3
		Abundance : Canalicular Efflux (Liver) ET CV (%)	0			Sebum viscosity CV (%) : Male	0	Jejunum II CYP3A (% Total)	27.24
		Abundance : Canalicular Efflux (Liver) PT Mean	0			Corneocyte pH [top] : Male	6.8	Jejunum II S9PPI (% Total)	26.9
		Abundance : Canalicular Efflux (Liver) PT CV (%)	0			Corneocyte pH [top] CV (%) : Male	6.8	Jejunum II MPPI/CYP (% Total)	27.24
		Abundance : Canalicular Efflux (Liver) IT Mean	0			Corneocyte thickness [top] µm : Male	0.59	Jejunum II CPPI (% Total)	26.9
		Abundance : Canalicular Efflux (Liver) IT CV (%)	0			Corneocyte thickness [top] CV (%) : Male	30	Jejunum II pH High Fat Fed	6.6
		Abundance : Canalicular Efflux (Liver) UT Mean	0			Corneocyte width [top] µm : Male	29.6	Jejunum II CV pH High Fat Fed (%)	11
		Abundance : Canalicular Efflux (Liver) UT CV (%)	0			Corneocyte width [top] CV (%) : Male	5.9	Jejunum II pH Fed	6.6
		Turnover rate constant (1/h) : ABCB1 (P-gp/MDR1) Mean	0.054			Corneocyte length [top] µm : Male	36.4	Jejunum II CV pH Fed (%)	11
		Turnover rate constant (1/h) : ABCB1 (P-gp/MDR1) CV (%)	28			Corneocyte length [top] CV (%) : Male	5.7	Jejunum II pH Low Fat Fed	6.6
		Turnover rate constant (1/h) : ABCB11 (BSEP) Mean	1e-06			Hydration level (% water volume) [top] : Male	33.9	Jejunum II CV pH Low Fat Fed (%)	11
		Turnover rate constant (1/h) : ABCB11 (BSEP) CV (%)	30			Hydration level (% water volume) [top] CV (%) : Male	9	Jejunum II pH Fasted	6.6
		Turnover rate constant (1/h) : ABCC2 (MRP2) Mean	1e-06			SC lipid viscosity [top] centipose : Male	75	Jejunum II CV pH Fasted (%)	11
		Turnover rate constant (1/h) : ABCC2 (MRP2) CV (%)	30			SC lipid viscosity [top] CV (%) : Male	0	Jejunum II Bicarbonate Buffer Concentration Fasted (mM)	9.94
		Turnover rate constant (1/h) : ABCC3 (MRP3) Mean	1e-06			Corneocyte pH [upper mid] : Male	6.8	Jejunum II Bicarbonate Buffer Concentration CV Fasted (%)	30
		Turnover rate constant (1/h) : ABCC3 (MRP3) CV (%)	30			Corneocyte pH [upper mid] CV (%) : Male	6.8	Jejunum II Bicarbonate Buffer Concentration Fed (mM)	17.34
		Turnover rate constant (1/h) : ABCC4 (MRP4) Mean	1e-06			Corneocyte thickness [upper mid] µm : Male	0.67	Jejunum II Bicarbonate Buffer Concentration CV Fed (%)	30
		Turnover rate constant (1/h) : ABCC4 (MRP4) CV (%)	30			Corneocyte thickness [upper mid] CV (%) : Male	30	Jejunum II Luminal Fluid Velocity Fasted (m/s)	0.0013
		Turnover rate constant (1/h) : ABCC6 (MRP6) Mean	1e-06			Corneocyte width [upper mid] µm : Male	29.6	Jejunum II Luminal Fluid Velocity CV Fasted (%)	56
		Turnover rate constant (1/h) : ABCC6 (MRP6) CV (%)	30			Corneocyte width [upper mid] CV (%) : Male	5.9	Jejunum II Luminal Fluid Velocity Fed (m/s)	0.0013
		Turnover rate constant (1/h) : ABCG2 (BCRP) Mean	1e-06			Corneocyte length [upper mid] µm : Male	36.4	Jejunum II Luminal Fluid Velocity CV Fed (%)	56
		Turnover rate constant (1/h) : ABCG2 (BCRP) CV (%)	30			Corneocyte length [upper mid] CV (%) : Male	5.7	Jejunum II Endogenous Ion Hydrochloric Mean (mM)	126
		Turnover rate constant (1/h) : SLC10A1 (NTCP) Mean	1e-06			Hydration level (% water volume) [upper mid] : Male	44.6987	Jejunum II Endogenous Ion Hydrochloric CV (%)	15.1
		Turnover rate constant (1/h) : SLC10A1 (NTCP) CV (%)	30			Hydration level (% water volume) [upper mid] CV (%) : Male	6	Jejunum II Endogenous Ion Hydrochloric Min (mM)	92
		Turnover rate constant (1/h) : SLC16A1 (MCT1) Mean	1e-06			SC lipid viscosity [upper mid] centipose : Male	75	Jejunum II Endogenous Ion Hydrochloric Max (mM)	181
		Turnover rate constant (1/h) : SLC16A1 (MCT1) CV (%)	30			SC lipid viscosity [upper mid] CV (%) : Male	0	Jejunum II Endogenous Ion Sodium Mean (mM)	142
		Turnover rate constant (1/h) : SLCO1B1 (OATP1B1) Mean	0.031			Corneocyte pH [lower mid] : Male	6.8	Jejunum II Endogenous Ion Sodium CV (%)	9.2
		Turnover rate constant (1/h) : SLCO1B1 (OATP1B1) CV (%)	27			Corneocyte pH [lower mid] CV (%) : Male	6.8	Jejunum II Endogenous Ion Sodium Min (mM)	111
		Turnover rate constant (1/h) : SLCO1B3 (OATP1B3) Mean	1e-06			Corneocyte thickness [lower mid] µm : Male	0.76	Jejunum II Endogenous Ion Sodium Max (mM)	165
		Turnover rate constant (1/h) : SLCO1B3 (OATP1B3) CV (%)	30			Corneocyte thickness [lower mid] CV (%) : Male	30	Jejunum II Endogenous Ion Potassium Mean (mM)	5.4
		Turnover rate constant (1/h) : SLCO2B1 (OATP2B1) Mean	1e-06			Corneocyte width [lower mid] µm : Male	29.6	Jejunum II Endogenous Ion Potassium CV (%)	38.9
		Turnover rate constant (1/h) : SLCO2B1 (OATP2B1) CV (%)	30			Corneocyte width [lower mid] CV (%) : Male	5.9	Jejunum II Endogenous Ion Potassium Min (mM)	1.7
		Turnover rate constant (1/h) : SLC22A1 (OCT1) Mean	1e-06			Corneocyte length [lower mid] µm : Male	36.4	Jejunum II Endogenous Ion Potassium Max (mM)	11.6
		Turnover rate constant (1/h) : SLC22A1 (OCT1) CV (%)	30			Corneocyte length [lower mid] CV (%) : Male	5.7	Jejunum II Endogenous Ion Calcium Mean (mM)	0.5
		Turnover rate constant (1/h) : SLC22A7 (OAT2) Mean	1e-06			Hydration level (% water volume) [lower mid] : Male	55.5388	Jejunum II Endogenous Ion Calcium CV (%)	60
		Turnover rate constant (1/h) : SLC22A7 (OAT2) CV (%)	30			Hydration level (% water volume) [lower mid] CV (%) : Male	5	Jejunum II Endogenous Ion Calcium Min (mM)	0.1
		Turnover rate constant (1/h) : SLC22A9 (OAT7) Mean	1e-06			SC lipid viscosity [lower mid] centipose : Male	75	Jejunum II Endogenous Ion Calcium Max (mM)	1.3
		Turnover rate constant (1/h) : SLC22A9 (OAT7) CV (%)	30			SC lipid viscosity [lower mid] CV (%) : Male	0	Jejunum II Endogenous Ion Generic Cation Mean (mM)	1
		Turnover rate constant (1/h) : SLC29A1 (ENT1) Mean	1e-06			Corneocyte pH [bottom] : Male	6.8	Jejunum II Endogenous Ion Generic Cation CV (%)	0
		Turnover rate constant (1/h) : SLC29A1 (ENT1) CV (%)	30			Corneocyte pH [bottom] CV (%) : Male	6.8	Jejunum II Endogenous Ion Generic Cation Min (mM)	0.01
		Turnover rate constant (1/h) : SLC29A2 (ENT2) Mean	1e-06			Corneocyte thickness [bottom] µm : Male	0.86	Jejunum II Endogenous Ion Generic Cation Max (mM)	1000
		Turnover rate constant (1/h) : SLC29A2 (ENT2) CV (%)	30			Corneocyte thickness [bottom] CV (%) : Male	30	Jejunum II Endogenous Ion Generic Anion Mean (mM)	1
		Turnover rate constant (1/h) : SLC47A1 (MATE1) Mean	1e-06			Corneocyte width [bottom] µm : Male	29.6	Jejunum II Endogenous Ion Generic Anion CV (%)	0
		Turnover rate constant (1/h) : SLC47A1 (MATE1) CV (%)	30			Corneocyte width [bottom] CV (%) : Male	5.9	Jejunum II Endogenous Ion Generic Anion Min (mM)	0.01
		Turnover rate constant (1/h) : SLC51A/B (OST-α/β) Mean	1e-06			Corneocyte length [bottom] µm : Male	36.4	Jejunum II Endogenous Ion Generic Anion Max (mM)	1000
		Turnover rate constant (1/h) : SLC51A/B (OST-α/β) CV (%)	30			Corneocyte length [bottom] CV (%) : Male	5.7	Jejunum II Fluid Viscosity Fasted (cP)	3
		Turnover rate constant (1/h) : Sinusoidal Uptake (Liver) Mean	1e-06			Hydration level (% water volume) [bottom] : Male	66.4	Jejunum II Fluid Viscosity CV Fasted (%)	71
		Turnover rate constant (1/h) : Sinusoidal Uptake (Liver) CV (%)	30			Hydration level (% water volume) [bottom] CV (%) : Male	4	Jejunum II Fluid Viscosity Fed (cP)	12
		Turnover rate constant (1/h) : Sinusoidal Efflux (Liver) Mean	1e-06			SC lipid viscosity [bottom] centipose : Male	75	Jejunum II Fluid Viscosity CV Fed (%)	14
		Turnover rate constant (1/h) : Sinusoidal Efflux (Liver) CV (%)	30			SC lipid viscosity [bottom] CV (%) : Male	0	Jejunum II CMC fasted (mM)	1
		Turnover rate constant (1/h) : Canalicular Efflux (Liver) Mean	1e-06			Viable Epidermis thickness µm : Male	45.655	Jejunum II CMC fed (mM)	1
		Turnover rate constant (1/h) : Canalicular Efflux (Liver) CV (%)	30			Viable Epidermis thickness CV (%) : Male	15	Jejunum II Bile fasted (mM)	3.55
		Zonality CYP				Dermis thickness µm : Male	1240	Jejunum II Bile fasted CV (%)	42
		Z1,CYP	0.166667			Dermis thickness CV (%) : Male	20	Jejunum II Bile fed (mM)	4.79
		Z2,CYP	0.166667			Subcutis thickness mm : Male	6.93	Jejunum II Bile fed CV (%)	66
		Z3,CYP	0.166667			Subcutis thickness CV (%) : Male	34.9	Jejunum II Channel Depth Mean (µm)	448.81
		Z4,CYP	0.166667			Muscle thickness mm : Male	19.3	Jejunum II Channel Depth CV (%)	21.82
		Z5,CYP	0.166667			Muscle thickness CV (%) : Male	6.22	Jejunum II Channel Width Mean (µm)	22.44
		Z6,CYP	0.166667			Dermis regional blood flow scalar : Male	1.03512	Jejunum II Channel Width CV (%)	31.68
		Zonality UGT				Dermis regional blood flow scalar CV (%) : Male	0	Jejunum II Mean Thickness Mean (µm)	137.7
		Z1,UGT	0.166667			Subcutis regional blood flow scalar : Male	1	Jejunum II Mean Thickness CV (%)	14.42
		Z2,UGT	0.166667			Subcutis regional blood flow scalar CV (%) : Male	0	Jejunum II Fold Expansion Mean	1.38
		Z3,UGT	0.166667			Muscle regional blood flow scalar : Male	1	Jejunum II Fold Expansion CV (%)	20.19
		Z4,UGT	0.166667			Muscle regional blood flow scalar CV (%) : Male	0	Jejunum II Pore Radius Mean	8.6
		Z5,UGT	0.166667					Jejunum II Pore Radius CV (%)	0
		Z6,UGT	0.166667			MPMLA - Custom		Jejunum II Unstirred Layer Thickness Mean (µm)	123
		Zonality CES				Skin surface pH : Male	5.2	Jejunum II Unstirred Layer Thickness CV (%)	7.97
		Z1,CES	0.166667			Skin surface pH CV (%) : Male	8.4	Jejunum II Unstirred Layer pH	6.5
		Z2,CES	0.166667			Skin temperature °C : Male	32	Jejunum II Unstirred Layer CV (%)	0.5
		Z3,CES	0.166667			Skin temperature CV (%) : Male	0	Jejunum II Loose Mucus Thickness (µm)	108
		Z4,CES	0.166667			Shape of corneocyte : Male	Cuboid (brick)	Jejunum II Loose Mucus Thickness Min (µm)	71
		Z5,CES	0.166667			Shape of corneocyte : Female	Cuboid (brick)	Jejunum II Loose Mucus Thickness Max (µm)	145
		Z6,CES	0.166667			Number of SC layers : Male	17	Jejunum II Firm Mucus Thickness (µm)	15
		Zonality CYT				Number of SC layers CV (%) : Male	23.7	Jejunum II Firm Mucus Thickness Min (µm)	1
		Z1,CYT	0.166667			Water density gm/cm3 : Male	1	Jejunum II Firm Mucus Thickness Max (µm)	30
		Z2,CYT	0.166667			Water density CV (%) : Male	0	Jejunum II Firm Mucus Thickness CV (%)	32.66
		Z3,CYT	0.166667			SC lipids density gm/cm3 : Male	0.9	Jejunum II Total UBL Thickness Min (µm)	94
		Z4,CYT	0.166667			SC lipids density CV (%) : Male	0	Jejunum II Total UBL Thickness Max (µm)	152
		Z5,CYT	0.166667			SC proteins density gm/cm3 : Male	1.37	Jejunum II Loose Mucus Pore Radius (µm)	2.27
		Z6,CYT	0.166667			SC proteins density CV (%) : Male	0	Jejunum II Loose Mucus Pore Radius CV (%)	34.72
		Zonality Transporter				Intercellular lipid thickness of SC µm : Male	0.091	Jejunum II Firm Mucus Pore Radius (µm)	0.102
		Z1,Transporter	0.166667			Intercellular lipid thickness of SC CV (%) : Male	0	Jejunum II Firm Mucus Pore Radius CV (%)	18.3
		Z2,Transporter	0.166667			Tortuosity : Male	User Defined	Jejunum II Loose Mucus Water Fraction	0.81
		Z3,Transporter	0.166667			Tortuosity of lipid diffusion pathway of SC : Male	12.7	Jejunum II Loose Mucus Water Fraction CV (%)	4.13
		Z4,Transporter	0.166667			Tortuosity of lipid diffusion pathway of SC CV (%) : Male	18	Jejunum II Firm Mucus Water Fraction	0.81
		Z5,Transporter	0.166667			Hair follicle diameter µm : Male	105.3	Jejunum II Firm Mucus Water Fraction CV (%)	4.13
		Z6,Transporter	0.166667			Hair follicle diameter CV (%) : Male	60	Jejunum II ABCB1 (P-gp/MDR1) (Relative values)	1.46
						Hair follicle density N/cm2 : Male	29	Jejunum II ABCC1 (MRP1) (Relative values)	0.88
						Hair follicle density CV (%) : Male	31	Jejunum II ABCC2 (MRP2) (Relative values)	1
						Hair follicle depth µm : Male	446.5	Jejunum II ABCC3 (MRP3) (Relative values)	0.89
						Hair follicle depth CV (%) : Male	0	Jejunum II ABCC4 (MRP4) (Relative values)	1.22
						Hair shaft diameter µm : Male	18.2	Jejunum II ABCG2 (BCRP) (Relative values)	1
						Hair shaft diameter CV (%) : Male	37	Jejunum II SLC2A2 (GLUT2) (Relative values)	1
						Sebum viscosity centipose : Male	40	Jejunum II SLC10A2 (ASBT/IBAT) (Relative values)	4
						Sebum viscosity CV (%) : Male	0	Jejunum II SLC15A1 (PEPT1) (Relative values)	1.06
						Corneocyte pH [top] : Male	6.8	Jejunum II SLC16A1 (MCT1) (Relative values)	1
						Corneocyte pH [top] CV (%) : Male	6.8	Jejunum II SLCO2B1 (OATP2B1) (Relative values)	0.94
						Corneocyte thickness [top] µm : Male	0.59	Jejunum II SLCO4C1 (OATP4C1) (Relative values)	1
						Corneocyte thickness [top] CV (%) : Male	30	Jejunum II SLC22A1 (OCT1) (Relative values)	0.87
						Corneocyte width [top] µm : Male	29.6	Jejunum II SLC22A3 (OCT3) (Relative values)	1.11
						Corneocyte width [top] CV (%) : Male	5.9	Jejunum II SLC22A4 (OCTN1) (Relative values)	0.63
						Corneocyte length [top] µm : Male	36.4	Jejunum II SLC51A/B (OST-α/β) (Relative values)	1.89
						Corneocyte length [top] CV (%) : Male	5.7	Jejunum II Apical Influx (Intestine) (Relative values)	1
						Hydration level (% water volume) [top] : Male	33.9	Jejunum II Apical Efflux (Intestine) (Relative values)	1
						Hydration level (% water volume) [top] CV (%) : Male	9	Jejunum II Basolateral Influx (Intestine) (Relative values)	1
						SC lipid viscosity [top] centipose : Male	75	Jejunum II Basolateral Efflux (Intestine) (Relative values)	1
						SC lipid viscosity [top] CV (%) : Male	0	Ileum I Blood Flow (Qvilli %)	Predicted
						Corneocyte pH [upper mid] : Male	6.8	Ileum I Transit Time (% Total)	15.2
						Corneocyte pH [upper mid] CV (%) : Male	6.8	Ileum I CYP3A (% Total)	7.94
						Corneocyte thickness [upper mid] µm : Male	0.67	Ileum I S9PPI (% Total)	7.83
						Corneocyte thickness [upper mid] CV (%) : Male	30	Ileum I MPPI/CYP (% Total)	7.94
						Corneocyte width [upper mid] µm : Male	29.6	Ileum I CPPI (% Total)	7.83
						Corneocyte width [upper mid] CV (%) : Male	5.9	Ileum I pH High Fat Fed	6.8
						Corneocyte length [upper mid] µm : Male	36.4	Ileum I CV pH High Fat Fed (%)	10
						Corneocyte length [upper mid] CV (%) : Male	5.7	Ileum I pH Fed	6.8
						Hydration level (% water volume) [upper mid] : Male	44.6987	Ileum I CV pH Fed (%)	10
						Hydration level (% water volume) [upper mid] CV (%) : Male	6	Ileum I pH Low Fat Fed	6.8
						SC lipid viscosity [upper mid] centipose : Male	75	Ileum I CV pH Low Fat Fed (%)	10
						SC lipid viscosity [upper mid] CV (%) : Male	0	Ileum I pH Fasted	6.8
						Corneocyte pH [lower mid] : Male	6.8	Ileum I CV pH Fasted (%)	10
						Corneocyte pH [lower mid] CV (%) : Male	6.8	Ileum I Bicarbonate Buffer Concentration Fasted (mM)	30
						Corneocyte thickness [lower mid] µm : Male	0.76	Ileum I Bicarbonate Buffer Concentration CV Fasted (%)	30
						Corneocyte thickness [lower mid] CV (%) : Male	30	Ileum I Bicarbonate Buffer Concentration Fed (mM)	30
						Corneocyte width [lower mid] µm : Male	29.6	Ileum I Bicarbonate Buffer Concentration CV Fed (%)	30
						Corneocyte width [lower mid] CV (%) : Male	5.9	Ileum I Luminal Fluid Velocity Fasted (m/s)	0.0013
						Corneocyte length [lower mid] µm : Male	36.4	Ileum I Luminal Fluid Velocity CV Fasted (%)	56
						Corneocyte length [lower mid] CV (%) : Male	5.7	Ileum I Luminal Fluid Velocity Fed (m/s)	0.0013
						Hydration level (% water volume) [lower mid] : Male	55.5388	Ileum I Luminal Fluid Velocity CV Fed (%)	56
						Hydration level (% water volume) [lower mid] CV (%) : Male	5	Ileum I Endogenous Ion Hydrochloric Mean (mM)	113.3
						SC lipid viscosity [lower mid] centipose : Male	75	Ileum I Endogenous Ion Hydrochloric CV (%)	15.1
						SC lipid viscosity [lower mid] CV (%) : Male	0	Ileum I Endogenous Ion Hydrochloric Min (mM)	80.4
						Corneocyte pH [bottom] : Male	6.8	Ileum I Endogenous Ion Hydrochloric Max (mM)	157.5
						Corneocyte pH [bottom] CV (%) : Male	6.8	Ileum I Endogenous Ion Sodium Mean (mM)	136.3
						Corneocyte thickness [bottom] µm : Male	0.86	Ileum I Endogenous Ion Sodium CV (%)	9.2
						Corneocyte thickness [bottom] CV (%) : Male	30	Ileum I Endogenous Ion Sodium Min (mM)	107.4
						Corneocyte width [bottom] µm : Male	29.6	Ileum I Endogenous Ion Sodium Max (mM)	171.8
						Corneocyte width [bottom] CV (%) : Male	5.9	Ileum I Endogenous Ion Potassium Mean (mM)	6.1
						Corneocyte length [bottom] µm : Male	36.4	Ileum I Endogenous Ion Potassium CV (%)	38.9
						Corneocyte length [bottom] CV (%) : Male	5.7	Ileum I Endogenous Ion Potassium Min (mM)	4.6
						Hydration level (% water volume) [bottom] : Male	66.4	Ileum I Endogenous Ion Potassium Max (mM)	8
						Hydration level (% water volume) [bottom] CV (%) : Male	4	Ileum I Endogenous Ion Calcium Mean (mM)	0.5
						SC lipid viscosity [bottom] centipose : Male	75	Ileum I Endogenous Ion Calcium CV (%)	60
						SC lipid viscosity [bottom] CV (%) : Male	0	Ileum I Endogenous Ion Calcium Min (mM)	0.1
						Viable Epidermis thickness µm : Male	45.655	Ileum I Endogenous Ion Calcium Max (mM)	1.3
						Viable Epidermis thickness CV (%) : Male	15	Ileum I Endogenous Ion Generic Cation Mean (mM)	1
						Dermis thickness µm : Male	1240	Ileum I Endogenous Ion Generic Cation CV (%)	0
						Dermis thickness CV (%) : Male	20	Ileum I Endogenous Ion Generic Cation Min (mM)	0.01
						Subcutis thickness mm : Male	6.93	Ileum I Endogenous Ion Generic Cation Max (mM)	1000
						Subcutis thickness CV (%) : Male	34.9	Ileum I Endogenous Ion Generic Anion Mean (mM)	1
						Muscle thickness mm : Male	19.3	Ileum I Endogenous Ion Generic Anion CV (%)	0
						Muscle thickness CV (%) : Male	6.22	Ileum I Endogenous Ion Generic Anion Min (mM)	0.01
						Dermis regional blood flow scalar : Male	1.03512	Ileum I Endogenous Ion Generic Anion Max (mM)	1000
						Dermis regional blood flow scalar CV (%) : Male	0	Ileum I Fluid Viscosity Fasted (cP)	3
						Subcutis regional blood flow scalar : Male	1	Ileum I Fluid Viscosity CV Fasted (%)	71
						Subcutis regional blood flow scalar CV (%) : Male	0	Ileum I Fluid Viscosity Fed (cP)	9
						Muscle regional blood flow scalar : Male	1	Ileum I Fluid Viscosity CV Fed (%)	2
						Muscle regional blood flow scalar CV (%) : Male	0	Ileum I CMC fasted (mM)	1
								Ileum I CMC fed (mM)	1
						MPMLA - Abdomen		Ileum I Bile fasted (mM)	1.25
						Skin surface pH : Male	5.6	Ileum I Bile fasted CV (%)	30
						Skin surface pH CV (%) : Male	1.8	Ileum I Bile fed (mM)	5.86
						Skin temperature °C : Male	32	Ileum I Bile fed CV (%)	84
						Skin temperature CV (%) : Male	0	Ileum I Channel Depth Mean (µm)	289.94
						Shape of corneocyte : Male	Cuboid (brick)	Ileum I Channel Depth CV (%)	49.37
						Shape of corneocyte : Female	Cuboid (brick)	Ileum I Channel Width Mean (µm)	56.19
						Number of SC layers : Male	13	Ileum I Channel Width CV (%)	30
						Number of SC layers CV (%) : Male	10.5	Ileum I Mean Thickness Mean (µm)	127
						Water density gm/cm3 : Male	1	Ileum I Mean Thickness CV (%)	30
						Water density CV (%) : Male	0	Ileum I Fold Expansion Mean	1.1
						SC lipids density gm/cm3 : Male	0.9	Ileum I Fold Expansion CV (%)	9.15
						SC lipids density CV (%) : Male	0	Ileum I Pore Radius Mean	8.6
						SC proteins density gm/cm3 : Male	1.37	Ileum I Pore Radius CV (%)	0
						SC proteins density CV (%) : Male	0	Ileum I Unstirred Layer Thickness Mean (µm)	480
						Intercellular lipid thickness of SC µm : Male	0.091	Ileum I Unstirred Layer Thickness CV (%)	21.89
						Intercellular lipid thickness of SC CV (%) : Male	0	Ileum I Unstirred Layer pH	6.5
						Tortuosity : Male	User Defined	Ileum I Unstirred Layer CV (%)	0.5
						Tortuosity of lipid diffusion pathway of SC : Male	12.7	Ileum I Loose Mucus Thickness (µm)	451
						Tortuosity of lipid diffusion pathway of SC CV (%) : Male	18	Ileum I Loose Mucus Thickness Min (µm)	136
						Hair follicle diameter µm : Male	70.2	Ileum I Loose Mucus Thickness Max (µm)	766
						Hair follicle diameter CV (%) : Male	79	Ileum I Firm Mucus Thickness (µm)	29
						Hair follicle density N/cm2 : Male	6	Ileum I Firm Mucus Thickness Min (µm)	1
						Hair follicle density CV (%) : Male	61	Ileum I Firm Mucus Thickness Max (µm)	97
						Hair follicle depth µm : Male	392.7	Ileum I Firm Mucus Thickness CV (%)	78.03
						Hair follicle depth CV (%) : Male	0	Ileum I Total UBL Thickness Min (µm)	165
						Hair shaft diameter µm : Male	18	Ileum I Total UBL Thickness Max (µm)	795
						Hair shaft diameter CV (%) : Male	34	Ileum I Loose Mucus Pore Radius (µm)	2.27
						Sebum viscosity centipose : Male	40	Ileum I Loose Mucus Pore Radius CV (%)	34.72
						Sebum viscosity CV (%) : Male	0	Ileum I Firm Mucus Pore Radius (µm)	0.102
						Corneocyte pH [top] : Male	6.8	Ileum I Firm Mucus Pore Radius CV (%)	18.3
						Corneocyte pH [top] CV (%) : Male	6.8	Ileum I Loose Mucus Water Fraction	0.84
						Corneocyte thickness [top] µm : Male	0.63	Ileum I Loose Mucus Water Fraction CV (%)	3.9
						Corneocyte thickness [top] CV (%) : Male	23	Ileum I Firm Mucus Water Fraction	0.84
						Corneocyte width [top] µm : Male	33	Ileum I Firm Mucus Water Fraction CV (%)	3.9
						Corneocyte width [top] CV (%) : Male	5.7	Ileum I ABCB1 (P-gp/MDR1) (Relative values)	1.5
						Corneocyte length [top] µm : Male	39.8	Ileum I ABCC1 (MRP1) (Relative values)	0.86
						Corneocyte length [top] CV (%) : Male	5.7	Ileum I ABCC2 (MRP2) (Relative values)	0.6
						Hydration level (% water volume) [top] : Male	33.9	Ileum I ABCC3 (MRP3) (Relative values)	1.54
						Hydration level (% water volume) [top] CV (%) : Male	9	Ileum I ABCC4 (MRP4) (Relative values)	1.71
						SC lipid viscosity [top] centipose : Male	75	Ileum I ABCG2 (BCRP) (Relative values)	0.78
						SC lipid viscosity [top] CV (%) : Male	0	Ileum I SLC2A2 (GLUT2) (Relative values)	1
						Corneocyte pH [upper mid] : Male	6.8	Ileum I SLC10A2 (ASBT/IBAT) (Relative values)	98.44
						Corneocyte pH [upper mid] CV (%) : Male	6.8	Ileum I SLC15A1 (PEPT1) (Relative values)	1.23
						Corneocyte thickness [upper mid] µm : Male	0	Ileum I SLC16A1 (MCT1) (Relative values)	1.29
						Corneocyte thickness [upper mid] CV (%) : Male	0	Ileum I SLCO2B1 (OATP2B1) (Relative values)	1.28
						Corneocyte width [upper mid] µm : Male	33	Ileum I SLCO4C1 (OATP4C1) (Relative values)	1
						Corneocyte width [upper mid] CV (%) : Male	5.7	Ileum I SLC22A1 (OCT1) (Relative values)	1.29
						Corneocyte length [upper mid] µm : Male	39.8	Ileum I SLC22A3 (OCT3) (Relative values)	1.08
						Corneocyte length [upper mid] CV (%) : Male	5.7	Ileum I SLC22A4 (OCTN1) (Relative values)	0.78
						Hydration level (% water volume) [upper mid] : Male	44.7	Ileum I SLC51A/B (OST-α/β) (Relative values)	1.08
						Hydration level (% water volume) [upper mid] CV (%) : Male	6	Ileum I Apical Influx (Intestine) (Relative values)	1
						SC lipid viscosity [upper mid] centipose : Male	75	Ileum I Apical Efflux (Intestine) (Relative values)	1
						SC lipid viscosity [upper mid] CV (%) : Male	0	Ileum I Basolateral Influx (Intestine) (Relative values)	1
						Corneocyte pH [lower mid] : Male	6.8	Ileum I Basolateral Efflux (Intestine) (Relative values)	1
						Corneocyte pH [lower mid] CV (%) : Male	6.8	Ileum II Blood Flow (Qvilli %)	Predicted
						Corneocyte thickness [lower mid] µm : Male	0	Ileum II Transit Time (% Total)	15.2
						Corneocyte thickness [lower mid] CV (%) : Male	0	Ileum II CYP3A (% Total)	7.94
						Corneocyte width [lower mid] µm : Male	33	Ileum II S9PPI (% Total)	7.83
						Corneocyte width [lower mid] CV (%) : Male	5.7	Ileum II MPPI/CYP (% Total)	7.94
						Corneocyte length [lower mid] µm : Male	39.8	Ileum II CPPI (% Total)	7.83
						Corneocyte length [lower mid] CV (%) : Male	5.7	Ileum II pH High Fat Fed	7
						Hydration level (% water volume) [lower mid] : Male	55.5	Ileum II CV pH High Fat Fed (%)	10
						Hydration level (% water volume) [lower mid] CV (%) : Male	5	Ileum II pH Fed	7
						SC lipid viscosity [lower mid] centipose : Male	75	Ileum II CV pH Fed (%)	10
						SC lipid viscosity [lower mid] CV (%) : Male	0	Ileum II pH Low Fat Fed	7
						Corneocyte pH [bottom] : Male	6.8	Ileum II CV pH Low Fat Fed (%)	10
						Corneocyte pH [bottom] CV (%) : Male	6.8	Ileum II pH Fasted	7
						Corneocyte thickness [bottom] µm : Male	0	Ileum II CV pH Fasted (%)	10
						Corneocyte thickness [bottom] CV (%) : Male	0	Ileum II Bicarbonate Buffer Concentration Fasted (mM)	30
						Corneocyte width [bottom] µm : Male	33	Ileum II Bicarbonate Buffer Concentration CV Fasted (%)	30
						Corneocyte width [bottom] CV (%) : Male	5.7	Ileum II Bicarbonate Buffer Concentration Fed (mM)	30
						Corneocyte length [bottom] µm : Male	39.8	Ileum II Bicarbonate Buffer Concentration CV Fed (%)	30
						Corneocyte length [bottom] CV (%) : Male	5.7	Ileum II Luminal Fluid Velocity Fasted (m/s)	0.0013
						Hydration level (% water volume) [bottom] : Male	66.4	Ileum II Luminal Fluid Velocity CV Fasted (%)	56
						Hydration level (% water volume) [bottom] CV (%) : Male	4	Ileum II Luminal Fluid Velocity Fed (m/s)	0.0013
						SC lipid viscosity [bottom] centipose : Male	75	Ileum II Luminal Fluid Velocity CV Fed (%)	56
						SC lipid viscosity [bottom] CV (%) : Male	0	Ileum II Endogenous Ion Hydrochloric Mean (mM)	100.5
						Viable Epidermis thickness µm : Male	50	Ileum II Endogenous Ion Hydrochloric CV (%)	15.1
						Viable Epidermis thickness CV (%) : Male	15	Ileum II Endogenous Ion Hydrochloric Min (mM)	71.4
						Dermis thickness µm : Male	2114	Ileum II Endogenous Ion Hydrochloric Max (mM)	139.7
						Dermis thickness CV (%) : Male	45	Ileum II Endogenous Ion Sodium Mean (mM)	130.5
						Subcutis thickness mm : Male	16.24	Ileum II Endogenous Ion Sodium CV (%)	9.2
						Subcutis thickness CV (%) : Male	68	Ileum II Endogenous Ion Sodium Min (mM)	102.8
						Muscle thickness mm : Male	12.56	Ileum II Endogenous Ion Sodium Max (mM)	164.6
						Muscle thickness CV (%) : Male	19	Ileum II Endogenous Ion Potassium Mean (mM)	6.7
						Dermis regional blood flow scalar : Male	0.63	Ileum II Endogenous Ion Potassium CV (%)	38.9
						Dermis regional blood flow scalar CV (%) : Male	0	Ileum II Endogenous Ion Potassium Min (mM)	5
						Subcutis regional blood flow scalar : Male	1	Ileum II Endogenous Ion Potassium Max (mM)	8.8
						Subcutis regional blood flow scalar CV (%) : Male	0	Ileum II Endogenous Ion Calcium Mean (mM)	0.5
						Muscle regional blood flow scalar : Male	1	Ileum II Endogenous Ion Calcium CV (%)	60
						Muscle regional blood flow scalar CV (%) : Male	0	Ileum II Endogenous Ion Calcium Min (mM)	0.1
								Ileum II Endogenous Ion Calcium Max (mM)	1.3
						MPMLA - Forehead		Ileum II Endogenous Ion Generic Cation Mean (mM)	1
						Skin surface pH : Female	5	Ileum II Endogenous Ion Generic Cation CV (%)	0
						Skin surface pH CV (%) : Female	8.9	Ileum II Endogenous Ion Generic Cation Min (mM)	0.01
						Skin temperature °C : Female	32	Ileum II Endogenous Ion Generic Cation Max (mM)	1000
						Skin temperature CV (%) : Female	0	Ileum II Endogenous Ion Generic Anion Mean (mM)	1
						Shape of corneocyte : Male	Cuboid (brick)	Ileum II Endogenous Ion Generic Anion CV (%)	0
						Shape of corneocyte : Female	Cuboid (brick)	Ileum II Endogenous Ion Generic Anion Min (mM)	0.01
						Number of SC layers : Female	12	Ileum II Endogenous Ion Generic Anion Max (mM)	1000
						Number of SC layers CV (%) : Female	8.4	Ileum II Fluid Viscosity Fasted (cP)	3
						Water density gm/cm3 : Female	1	Ileum II Fluid Viscosity CV Fasted (%)	71
						Water density CV (%) : Female	0	Ileum II Fluid Viscosity Fed (cP)	3
						SC lipids density gm/cm3 : Female	0.9	Ileum II Fluid Viscosity CV Fed (%)	71
						SC lipids density CV (%) : Female	0	Ileum II CMC fasted (mM)	1
						SC proteins density gm/cm3 : Female	1.37	Ileum II CMC fed (mM)	1
						SC proteins density CV (%) : Female	0	Ileum II Bile fasted (mM)	1.25
						Intercellular lipid thickness of SC µm : Female	0.091	Ileum II Bile fasted CV (%)	30
						Intercellular lipid thickness of SC CV (%) : Female	0	Ileum II Bile fed (mM)	8.61
						Tortuosity : Female	User Defined	Ileum II Bile fed CV (%)	88
						Tortuosity of lipid diffusion pathway of SC : Female	12.7	Ileum II Channel Depth Mean (µm)	289.94
						Tortuosity of lipid diffusion pathway of SC CV (%) : Female	18	Ileum II Channel Depth CV (%)	49.37
						Hair follicle diameter µm : Female	65.4	Ileum II Channel Width Mean (µm)	56.19
						Hair follicle diameter CV (%) : Female	83	Ileum II Channel Width CV (%)	30
						Hair follicle density N/cm2 : Female	292	Ileum II Mean Thickness Mean (µm)	127
						Hair follicle density CV (%) : Female	16	Ileum II Mean Thickness CV (%)	30
						Hair follicle depth µm : Female	204.8	Ileum II Fold Expansion Mean	1.1
						Hair follicle depth CV (%) : Female	0	Ileum II Fold Expansion CV (%)	9.15
						Hair shaft diameter µm : Female	15.9	Ileum II Pore Radius Mean	8.6
						Hair shaft diameter CV (%) : Female	57	Ileum II Pore Radius CV (%)	0
						Sebum viscosity centipose : Female	40	Ileum II Unstirred Layer Thickness Mean (µm)	480
						Sebum viscosity CV (%) : Female	0	Ileum II Unstirred Layer Thickness CV (%)	21.89
						Corneocyte pH [top] : Female	6.8	Ileum II Unstirred Layer pH	6.5
						Corneocyte pH [top] CV (%) : Female	6.8	Ileum II Unstirred Layer CV (%)	0.5
						Corneocyte thickness [top] µm : Female	0.71	Ileum II Loose Mucus Thickness (µm)	451
						Corneocyte thickness [top] CV (%) : Female	36	Ileum II Loose Mucus Thickness Min (µm)	136
						Corneocyte width [top] µm : Female	27.7	Ileum II Loose Mucus Thickness Max (µm)	766
						Corneocyte width [top] CV (%) : Female	9.2	Ileum II Firm Mucus Thickness (µm)	29
						Corneocyte length [top] µm : Female	34.2	Ileum II Firm Mucus Thickness Min (µm)	1
						Corneocyte length [top] CV (%) : Female	4.1	Ileum II Firm Mucus Thickness Max (µm)	97
						Hydration level (% water volume) [top] : Female	35.5	Ileum II Firm Mucus Thickness CV (%)	78.03
						Hydration level (% water volume) [top] CV (%) : Female	17	Ileum II Total UBL Thickness Min (µm)	165
						SC lipid viscosity [top] centipose : Female	75	Ileum II Total UBL Thickness Max (µm)	795
						SC lipid viscosity [top] CV (%) : Female	0	Ileum II Loose Mucus Pore Radius (µm)	2.27
						Corneocyte pH [upper mid] : Female	6.8	Ileum II Loose Mucus Pore Radius CV (%)	34.72
						Corneocyte pH [upper mid] CV (%) : Female	6.8	Ileum II Firm Mucus Pore Radius (µm)	0.102
						Corneocyte thickness [upper mid] µm : Female	0.81	Ileum II Firm Mucus Pore Radius CV (%)	18.3
						Corneocyte thickness [upper mid] CV (%) : Female	36	Ileum II Loose Mucus Water Fraction	0.84
						Corneocyte width [upper mid] µm : Female	27.7	Ileum II Loose Mucus Water Fraction CV (%)	3.9
						Corneocyte width [upper mid] CV (%) : Female	9.2	Ileum II Firm Mucus Water Fraction	0.84
						Corneocyte length [upper mid] µm : Female	34.2	Ileum II Firm Mucus Water Fraction CV (%)	3.9
						Corneocyte length [upper mid] CV (%) : Female	4.1	Ileum II ABCB1 (P-gp/MDR1) (Relative values)	1.51
						Hydration level (% water volume) [upper mid] : Female	46.1	Ileum II ABCC1 (MRP1) (Relative values)	0.86
						Hydration level (% water volume) [upper mid] CV (%) : Female	11	Ileum II ABCC2 (MRP2) (Relative values)	0.6
						SC lipid viscosity [upper mid] centipose : Female	75	Ileum II ABCC3 (MRP3) (Relative values)	1.54
						SC lipid viscosity [upper mid] CV (%) : Female	0	Ileum II ABCC4 (MRP4) (Relative values)	1.71
						Corneocyte pH [lower mid] : Female	6.8	Ileum II ABCG2 (BCRP) (Relative values)	0.78
						Corneocyte pH [lower mid] CV (%) : Female	6.8	Ileum II SLC2A2 (GLUT2) (Relative values)	1
						Corneocyte thickness [lower mid] µm : Female	0.91	Ileum II SLC10A2 (ASBT/IBAT) (Relative values)	98.44
						Corneocyte thickness [lower mid] CV (%) : Female	36	Ileum II SLC15A1 (PEPT1) (Relative values)	1.23
						Corneocyte width [lower mid] µm : Female	27.7	Ileum II SLC16A1 (MCT1) (Relative values)	1.29
						Corneocyte width [lower mid] CV (%) : Female	9.2	Ileum II SLCO2B1 (OATP2B1) (Relative values)	1.28
						Corneocyte length [lower mid] µm : Female	34.2	Ileum II SLCO4C1 (OATP4C1) (Relative values)	1
						Corneocyte length [lower mid] CV (%) : Female	4.1	Ileum II SLC22A1 (OCT1) (Relative values)	1.29
						Hydration level (% water volume) [lower mid] : Female	56.75	Ileum II SLC22A3 (OCT3) (Relative values)	1.08
						Hydration level (% water volume) [lower mid] CV (%) : Female	7	Ileum II SLC22A4 (OCTN1) (Relative values)	0.78
						SC lipid viscosity [lower mid] centipose : Female	75	Ileum II SLC51A/B (OST-α/β) (Relative values)	1.08
						SC lipid viscosity [lower mid] CV (%) : Female	0	Ileum II Apical Influx (Intestine) (Relative values)	1
						Corneocyte pH [bottom] : Female	6.8	Ileum II Apical Efflux (Intestine) (Relative values)	1
						Corneocyte pH [bottom] CV (%) : Female	6.8	Ileum II Basolateral Influx (Intestine) (Relative values)	1
						Corneocyte thickness [bottom] µm : Female	1.03	Ileum II Basolateral Efflux (Intestine) (Relative values)	1
						Corneocyte thickness [bottom] CV (%) : Female	36	Ileum III Blood Flow (Qvilli %)	Predicted
						Corneocyte width [bottom] µm : Female	27.7	Ileum III Transit Time (% Total)	15.2
						Corneocyte width [bottom] CV (%) : Female	9.2	Ileum III CYP3A (% Total)	7.94
						Corneocyte length [bottom] µm : Female	34.2	Ileum III S9PPI (% Total)	7.83
						Corneocyte length [bottom] CV (%) : Female	4.1	Ileum III MPPI/CYP (% Total)	7.94
						Hydration level (% water volume) [bottom] : Female	67.4	Ileum III CPPI (% Total)	7.83
						Hydration level (% water volume) [bottom] CV (%) : Female	4	Ileum III pH High Fat Fed	7.1
						SC lipid viscosity [bottom] centipose : Female	75	Ileum III CV pH High Fat Fed (%)	7
						SC lipid viscosity [bottom] CV (%) : Female	0	Ileum III pH Fed	7.1
						Viable Epidermis thickness µm : Female	50.05	Ileum III CV pH Fed (%)	7
						Viable Epidermis thickness CV (%) : Female	7	Ileum III pH Low Fat Fed	7.1
						Dermis thickness µm : Female	1250	Ileum III CV pH Low Fat Fed (%)	7
						Dermis thickness CV (%) : Female	45	Ileum III pH Fasted	7.1
						Subcutis thickness mm : Female	1.91	Ileum III CV pH Fasted (%)	7
						Subcutis thickness CV (%) : Female	55.7	Ileum III Bicarbonate Buffer Concentration Fasted (mM)	30
						Muscle thickness mm : Female	1.37	Ileum III Bicarbonate Buffer Concentration CV Fasted (%)	30
						Muscle thickness CV (%) : Female	4.38	Ileum III Bicarbonate Buffer Concentration Fed (mM)	30
						Dermis regional blood flow scalar : Female	2.13	Ileum III Bicarbonate Buffer Concentration CV Fed (%)	30
						Dermis regional blood flow scalar CV (%) : Female	0	Ileum III Luminal Fluid Velocity Fasted (m/s)	0.0013
						Subcutis regional blood flow scalar : Female	1	Ileum III Luminal Fluid Velocity CV Fasted (%)	56
						Subcutis regional blood flow scalar CV (%) : Female	0	Ileum III Luminal Fluid Velocity Fed (m/s)	0.0013
						Muscle regional blood flow scalar : Female	1	Ileum III Luminal Fluid Velocity CV Fed (%)	56
						Muscle regional blood flow scalar CV (%) : Female	0	Ileum III Endogenous Ion Hydrochloric Mean (mM)	84
								Ileum III Endogenous Ion Hydrochloric CV (%)	15.1
						MPMLA - Forearm Inner (volar)		Ileum III Endogenous Ion Hydrochloric Min (mM)	59.6
						Skin surface pH : Female	5.2	Ileum III Endogenous Ion Hydrochloric Max (mM)	116.7
						Skin surface pH CV (%) : Female	8.1	Ileum III Endogenous Ion Sodium Mean (mM)	128.9
						Skin temperature °C : Female	32	Ileum III Endogenous Ion Sodium CV (%)	9.2
						Skin temperature CV (%) : Female	0	Ileum III Endogenous Ion Sodium Min (mM)	101.5
						Shape of corneocyte : Male	Cuboid (brick)	Ileum III Endogenous Ion Sodium Max (mM)	162.5
						Shape of corneocyte : Female	Cuboid (brick)	Ileum III Endogenous Ion Potassium Mean (mM)	6.3
						Number of SC layers : Female	22	Ileum III Endogenous Ion Potassium CV (%)	38.9
						Number of SC layers CV (%) : Female	30.3	Ileum III Endogenous Ion Potassium Min (mM)	4.7
						Water density gm/cm3 : Female	1	Ileum III Endogenous Ion Potassium Max (mM)	8.3
						Water density CV (%) : Female	0	Ileum III Endogenous Ion Calcium Mean (mM)	0.5
						SC lipids density gm/cm3 : Female	0.9	Ileum III Endogenous Ion Calcium CV (%)	60
						SC lipids density CV (%) : Female	0	Ileum III Endogenous Ion Calcium Min (mM)	0.1
						SC proteins density gm/cm3 : Female	1.37	Ileum III Endogenous Ion Calcium Max (mM)	1.3
						SC proteins density CV (%) : Female	0	Ileum III Endogenous Ion Generic Cation Mean (mM)	1
						Intercellular lipid thickness of SC µm : Female	0.091	Ileum III Endogenous Ion Generic Cation CV (%)	0
						Intercellular lipid thickness of SC CV (%) : Female	0	Ileum III Endogenous Ion Generic Cation Min (mM)	0.01
						Tortuosity : Female	User Defined	Ileum III Endogenous Ion Generic Cation Max (mM)	1000
						Tortuosity of lipid diffusion pathway of SC : Female	12.7	Ileum III Endogenous Ion Generic Anion Mean (mM)	1
						Tortuosity of lipid diffusion pathway of SC CV (%) : Female	18	Ileum III Endogenous Ion Generic Anion CV (%)	0
						Hair follicle diameter µm : Female	77.7	Ileum III Endogenous Ion Generic Anion Min (mM)	0.01
						Hair follicle diameter CV (%) : Female	32	Ileum III Endogenous Ion Generic Anion Max (mM)	1000
						Hair follicle density N/cm2 : Female	18	Ileum III Fluid Viscosity Fasted (cP)	3
						Hair follicle density CV (%) : Female	39	Ileum III Fluid Viscosity CV Fasted (%)	71
						Hair follicle depth µm : Female	109.5	Ileum III Fluid Viscosity Fed (cP)	3
						Hair follicle depth CV (%) : Female	0	Ileum III Fluid Viscosity CV Fed (%)	71
						Hair shaft diameter µm : Female	18	Ileum III CMC fasted (mM)	1
						Hair shaft diameter CV (%) : Female	34	Ileum III CMC fed (mM)	1
						Sebum viscosity centipose : Female	40	Ileum III Bile fasted (mM)	1.25
						Sebum viscosity CV (%) : Female	0	Ileum III Bile fasted CV (%)	30
						Corneocyte pH [top] : Female	6.8	Ileum III Bile fed (mM)	8.06
						Corneocyte pH [top] CV (%) : Female	6.8	Ileum III Bile fed CV (%)	65
						Corneocyte thickness [top] µm : Female	0.59	Ileum III Channel Depth Mean (µm)	289.94
						Corneocyte thickness [top] CV (%) : Female	22	Ileum III Channel Depth CV (%)	49.37
						Corneocyte width [top] µm : Female	29.6	Ileum III Channel Width Mean (µm)	56.19
						Corneocyte width [top] CV (%) : Female	5.9	Ileum III Channel Width CV (%)	30
						Corneocyte length [top] µm : Female	36.4	Ileum III Mean Thickness Mean (µm)	127
						Corneocyte length [top] CV (%) : Female	5.7	Ileum III Mean Thickness CV (%)	30
						Hydration level (% water volume) [top] : Female	33.9	Ileum III Fold Expansion Mean	1.08
						Hydration level (% water volume) [top] CV (%) : Female	9	Ileum III Fold Expansion CV (%)	16.07
						SC lipid viscosity [top] centipose : Female	75	Ileum III Pore Radius Mean	8.6
						SC lipid viscosity [top] CV (%) : Female	0	Ileum III Pore Radius CV (%)	0
						Corneocyte pH [upper mid] : Female	6.8	Ileum III Unstirred Layer Thickness Mean (µm)	480
						Corneocyte pH [upper mid] CV (%) : Female	6.8	Ileum III Unstirred Layer Thickness CV (%)	21.89
						Corneocyte thickness [upper mid] µm : Female	0.67	Ileum III Unstirred Layer pH	6.5
						Corneocyte thickness [upper mid] CV (%) : Female	22	Ileum III Unstirred Layer CV (%)	0.5
						Corneocyte width [upper mid] µm : Female	29.6	Ileum III Loose Mucus Thickness (µm)	451
						Corneocyte width [upper mid] CV (%) : Female	5.9	Ileum III Loose Mucus Thickness Min (µm)	136
						Corneocyte length [upper mid] µm : Female	36.4	Ileum III Loose Mucus Thickness Max (µm)	766
						Corneocyte length [upper mid] CV (%) : Female	5.7	Ileum III Firm Mucus Thickness (µm)	29
						Hydration level (% water volume) [upper mid] : Female	44.6987	Ileum III Firm Mucus Thickness Min (µm)	1
						Hydration level (% water volume) [upper mid] CV (%) : Female	6	Ileum III Firm Mucus Thickness Max (µm)	97
						SC lipid viscosity [upper mid] centipose : Female	75	Ileum III Firm Mucus Thickness CV (%)	78.03
						SC lipid viscosity [upper mid] CV (%) : Female	0	Ileum III Total UBL Thickness Min (µm)	165
						Corneocyte pH [lower mid] : Female	6.8	Ileum III Total UBL Thickness Max (µm)	795
						Corneocyte pH [lower mid] CV (%) : Female	6.8	Ileum III Loose Mucus Pore Radius (µm)	2.27
						Corneocyte thickness [lower mid] µm : Female	0.76	Ileum III Loose Mucus Pore Radius CV (%)	34.72
						Corneocyte thickness [lower mid] CV (%) : Female	22	Ileum III Firm Mucus Pore Radius (µm)	0.102
						Corneocyte width [lower mid] µm : Female	29.6	Ileum III Firm Mucus Pore Radius CV (%)	18.3
						Corneocyte width [lower mid] CV (%) : Female	5.9	Ileum III Loose Mucus Water Fraction	0.84
						Corneocyte length [lower mid] µm : Female	36.4	Ileum III Loose Mucus Water Fraction CV (%)	3.9
						Corneocyte length [lower mid] CV (%) : Female	5.7	Ileum III Firm Mucus Water Fraction	0.84
						Hydration level (% water volume) [lower mid] : Female	55.5388	Ileum III Firm Mucus Water Fraction CV (%)	3.9
						Hydration level (% water volume) [lower mid] CV (%) : Female	5	Ileum III ABCB1 (P-gp/MDR1) (Relative values)	1.52
						SC lipid viscosity [lower mid] centipose : Female	75	Ileum III ABCC1 (MRP1) (Relative values)	0.89
						SC lipid viscosity [lower mid] CV (%) : Female	0	Ileum III ABCC2 (MRP2) (Relative values)	0.6
						Corneocyte pH [bottom] : Female	6.8	Ileum III ABCC3 (MRP3) (Relative values)	1.6
						Corneocyte pH [bottom] CV (%) : Female	6.8	Ileum III ABCC4 (MRP4) (Relative values)	1.2
						Corneocyte thickness [bottom] µm : Female	0.86	Ileum III ABCG2 (BCRP) (Relative values)	0.78
						Corneocyte thickness [bottom] CV (%) : Female	22	Ileum III SLC2A2 (GLUT2) (Relative values)	1
						Corneocyte width [bottom] µm : Female	29.6	Ileum III SLC10A2 (ASBT/IBAT) (Relative values)	109.18
						Corneocyte width [bottom] CV (%) : Female	5.9	Ileum III SLC15A1 (PEPT1) (Relative values)	1.24
						Corneocyte length [bottom] µm : Female	36.4	Ileum III SLC16A1 (MCT1) (Relative values)	1.29
						Corneocyte length [bottom] CV (%) : Female	5.7	Ileum III SLCO2B1 (OATP2B1) (Relative values)	1.28
						Hydration level (% water volume) [bottom] : Female	66.4	Ileum III SLCO4C1 (OATP4C1) (Relative values)	1
						Hydration level (% water volume) [bottom] CV (%) : Female	4	Ileum III SLC22A1 (OCT1) (Relative values)	1.3
						SC lipid viscosity [bottom] centipose : Female	75	Ileum III SLC22A3 (OCT3) (Relative values)	1.23
						SC lipid viscosity [bottom] CV (%) : Female	0	Ileum III SLC22A4 (OCTN1) (Relative values)	0.8
						Viable Epidermis thickness µm : Female	41.9655	Ileum III SLC51A/B (OST-α/β) (Relative values)	0.93
						Viable Epidermis thickness CV (%) : Female	19	Ileum III Apical Influx (Intestine) (Relative values)	1
						Dermis thickness µm : Female	1240	Ileum III Apical Efflux (Intestine) (Relative values)	1
						Dermis thickness CV (%) : Female	20	Ileum III Basolateral Influx (Intestine) (Relative values)	1
						Subcutis thickness mm : Female	1.91	Ileum III Basolateral Efflux (Intestine) (Relative values)	1
						Subcutis thickness CV (%) : Female	55.7	Ileum IV Blood Flow (Qvilli %)	Predicted
						Muscle thickness mm : Female	23.81	Ileum IV Transit Time (% Total)	15.2
						Muscle thickness CV (%) : Female	14.85	Ileum IV CYP3A (% Total)	7.94
						Dermis regional blood flow scalar : Female	0.909226	Ileum IV S9PPI (% Total)	7.83
						Dermis regional blood flow scalar CV (%) : Female	0	Ileum IV MPPI/CYP (% Total)	7.94
						Subcutis regional blood flow scalar : Female	1	Ileum IV CPPI (% Total)	7.83
						Subcutis regional blood flow scalar CV (%) : Female	0	Ileum IV pH High Fat Fed	7.3
						Muscle regional blood flow scalar : Female	1	Ileum IV CV pH High Fat Fed (%)	6
						Muscle regional blood flow scalar CV (%) : Female	0	Ileum IV pH Fed	7.3
								Ileum IV CV pH Fed (%)	6
						MPMLA - Forearm Outer (dorsal)		Ileum IV pH Low Fat Fed	7.3
						Skin surface pH : Female	5.2	Ileum IV CV pH Low Fat Fed (%)	6
						Skin surface pH CV (%) : Female	8.1	Ileum IV pH Fasted	7.3
						Skin temperature °C : Female	32	Ileum IV CV pH Fasted (%)	6
						Skin temperature CV (%) : Female	0	Ileum IV Bicarbonate Buffer Concentration Fasted (mM)	30
						Shape of corneocyte : Male	Cuboid (brick)	Ileum IV Bicarbonate Buffer Concentration CV Fasted (%)	30
						Shape of corneocyte : Female	Cuboid (brick)	Ileum IV Bicarbonate Buffer Concentration Fed (mM)	30
						Number of SC layers : Female	22	Ileum IV Bicarbonate Buffer Concentration CV Fed (%)	30
						Number of SC layers CV (%) : Female	30.3	Ileum IV Luminal Fluid Velocity Fasted (m/s)	0.0013
						Water density gm/cm3 : Female	1	Ileum IV Luminal Fluid Velocity CV Fasted (%)	56
						Water density CV (%) : Female	0	Ileum IV Luminal Fluid Velocity Fed (m/s)	0.0013
						SC lipids density gm/cm3 : Female	0.9	Ileum IV Luminal Fluid Velocity CV Fed (%)	56
						SC lipids density CV (%) : Female	0	Ileum IV Endogenous Ion Hydrochloric Mean (mM)	67.4
						SC proteins density gm/cm3 : Female	1.37	Ileum IV Endogenous Ion Hydrochloric CV (%)	15.1
						SC proteins density CV (%) : Female	0	Ileum IV Endogenous Ion Hydrochloric Min (mM)	58
						Intercellular lipid thickness of SC µm : Female	0.091	Ileum IV Endogenous Ion Hydrochloric Max (mM)	79
						Intercellular lipid thickness of SC CV (%) : Female	0	Ileum IV Endogenous Ion Sodium Mean (mM)	127.2
						Tortuosity : Female	User Defined	Ileum IV Endogenous Ion Sodium CV (%)	9.2
						Tortuosity of lipid diffusion pathway of SC : Female	12.7	Ileum IV Endogenous Ion Sodium Min (mM)	112
						Tortuosity of lipid diffusion pathway of SC CV (%) : Female	18	Ileum IV Endogenous Ion Sodium Max (mM)	138
						Hair follicle diameter µm : Female	77.7	Ileum IV Endogenous Ion Potassium Mean (mM)	5.9
						Hair follicle diameter CV (%) : Female	32	Ileum IV Endogenous Ion Potassium CV (%)	38.9
						Hair follicle density N/cm2 : Female	18	Ileum IV Endogenous Ion Potassium Min (mM)	5.3
						Hair follicle density CV (%) : Female	39	Ileum IV Endogenous Ion Potassium Max (mM)	6.5
						Hair follicle depth µm : Female	109.5	Ileum IV Endogenous Ion Calcium Mean (mM)	0.5
						Hair follicle depth CV (%) : Female	0	Ileum IV Endogenous Ion Calcium CV (%)	60
						Hair shaft diameter µm : Female	18	Ileum IV Endogenous Ion Calcium Min (mM)	0.1
						Hair shaft diameter CV (%) : Female	34	Ileum IV Endogenous Ion Calcium Max (mM)	1.3
						Sebum viscosity centipose : Female	40	Ileum IV Endogenous Ion Generic Cation Mean (mM)	1
						Sebum viscosity CV (%) : Female	0	Ileum IV Endogenous Ion Generic Cation CV (%)	0
						Corneocyte pH [top] : Female	6.8	Ileum IV Endogenous Ion Generic Cation Min (mM)	0.01
						Corneocyte pH [top] CV (%) : Female	6.8	Ileum IV Endogenous Ion Generic Cation Max (mM)	1000
						Corneocyte thickness [top] µm : Female	0.69	Ileum IV Endogenous Ion Generic Anion Mean (mM)	1
						Corneocyte thickness [top] CV (%) : Female	22	Ileum IV Endogenous Ion Generic Anion CV (%)	0
						Corneocyte width [top] µm : Female	29.6	Ileum IV Endogenous Ion Generic Anion Min (mM)	0.01
						Corneocyte width [top] CV (%) : Female	5.9	Ileum IV Endogenous Ion Generic Anion Max (mM)	1000
						Corneocyte length [top] µm : Female	36.4	Ileum IV Fluid Viscosity Fasted (cP)	3
						Corneocyte length [top] CV (%) : Female	5.7	Ileum IV Fluid Viscosity CV Fasted (%)	71
						Hydration level (% water volume) [top] : Female	33.9	Ileum IV Fluid Viscosity Fed (cP)	3
						Hydration level (% water volume) [top] CV (%) : Female	9	Ileum IV Fluid Viscosity CV Fed (%)	71
						SC lipid viscosity [top] centipose : Female	75	Ileum IV CMC fasted (mM)	1
						SC lipid viscosity [top] CV (%) : Female	0	Ileum IV CMC fed (mM)	1
						Corneocyte pH [upper mid] : Female	6.8	Ileum IV Bile fasted (mM)	1.25
						Corneocyte pH [upper mid] CV (%) : Female	6.8	Ileum IV Bile fasted CV (%)	30
						Corneocyte thickness [upper mid] µm : Female	0.79	Ileum IV Bile fed (mM)	5.96
						Corneocyte thickness [upper mid] CV (%) : Female	22	Ileum IV Bile fed CV (%)	65
						Corneocyte width [upper mid] µm : Female	29.6	Ileum IV Channel Depth Mean (µm)	289.94
						Corneocyte width [upper mid] CV (%) : Female	5.9	Ileum IV Channel Depth CV (%)	49.37
						Corneocyte length [upper mid] µm : Female	36.4	Ileum IV Channel Width Mean (µm)	56.19
						Corneocyte length [upper mid] CV (%) : Female	5.7	Ileum IV Channel Width CV (%)	30
						Hydration level (% water volume) [upper mid] : Female	44.6987	Ileum IV Mean Thickness Mean (µm)	127
						Hydration level (% water volume) [upper mid] CV (%) : Female	6	Ileum IV Mean Thickness CV (%)	30
						SC lipid viscosity [upper mid] centipose : Female	75	Ileum IV Fold Expansion Mean	1.04
						SC lipid viscosity [upper mid] CV (%) : Female	0	Ileum IV Fold Expansion CV (%)	12.4
						Corneocyte pH [lower mid] : Female	6.8	Ileum IV Pore Radius Mean	8.6
						Corneocyte pH [lower mid] CV (%) : Female	6.8	Ileum IV Pore Radius CV (%)	0
						Corneocyte thickness [lower mid] µm : Female	0.89	Ileum IV Unstirred Layer Thickness Mean (µm)	480
						Corneocyte thickness [lower mid] CV (%) : Female	22	Ileum IV Unstirred Layer Thickness CV (%)	21.89
						Corneocyte width [lower mid] µm : Female	29.6	Ileum IV Unstirred Layer pH	6.5
						Corneocyte width [lower mid] CV (%) : Female	5.9	Ileum IV Unstirred Layer CV (%)	0.5
						Corneocyte length [lower mid] µm : Female	36.4	Ileum IV Loose Mucus Thickness (µm)	451
						Corneocyte length [lower mid] CV (%) : Female	5.7	Ileum IV Loose Mucus Thickness Min (µm)	136
						Hydration level (% water volume) [lower mid] : Female	55.5388	Ileum IV Loose Mucus Thickness Max (µm)	766
						Hydration level (% water volume) [lower mid] CV (%) : Female	5	Ileum IV Firm Mucus Thickness (µm)	29
						SC lipid viscosity [lower mid] centipose : Female	75	Ileum IV Firm Mucus Thickness Min (µm)	1
						SC lipid viscosity [lower mid] CV (%) : Female	0	Ileum IV Firm Mucus Thickness Max (µm)	97
						Corneocyte pH [bottom] : Female	6.8	Ileum IV Firm Mucus Thickness CV (%)	78.03
						Corneocyte pH [bottom] CV (%) : Female	6.8	Ileum IV Total UBL Thickness Min (µm)	165
						Corneocyte thickness [bottom] µm : Female	1	Ileum IV Total UBL Thickness Max (µm)	795
						Corneocyte thickness [bottom] CV (%) : Female	22	Ileum IV Loose Mucus Pore Radius (µm)	2.27
						Corneocyte width [bottom] µm : Female	29.6	Ileum IV Loose Mucus Pore Radius CV (%)	34.72
						Corneocyte width [bottom] CV (%) : Female	5.9	Ileum IV Firm Mucus Pore Radius (µm)	0.102
						Corneocyte length [bottom] µm : Female	36.4	Ileum IV Firm Mucus Pore Radius CV (%)	18.3
						Corneocyte length [bottom] CV (%) : Female	5.7	Ileum IV Loose Mucus Water Fraction	0.84
						Hydration level (% water volume) [bottom] : Female	66.4	Ileum IV Loose Mucus Water Fraction CV (%)	3.9
						Hydration level (% water volume) [bottom] CV (%) : Female	4	Ileum IV Firm Mucus Water Fraction	0.84
						SC lipid viscosity [bottom] centipose : Female	75	Ileum IV Firm Mucus Water Fraction CV (%)	3.9
						SC lipid viscosity [bottom] CV (%) : Female	0	Ileum IV ABCB1 (P-gp/MDR1) (Relative values)	1.51
						Viable Epidermis thickness µm : Female	53.5684	Ileum IV ABCC1 (MRP1) (Relative values)	0.89
						Viable Epidermis thickness CV (%) : Female	21	Ileum IV ABCC2 (MRP2) (Relative values)	0.6
						Dermis thickness µm : Female	1240	Ileum IV ABCC3 (MRP3) (Relative values)	1.6
						Dermis thickness CV (%) : Female	20	Ileum IV ABCC4 (MRP4) (Relative values)	1.2
						Subcutis thickness mm : Female	1.91	Ileum IV ABCG2 (BCRP) (Relative values)	0.78
						Subcutis thickness CV (%) : Female	55.7	Ileum IV SLC2A2 (GLUT2) (Relative values)	1
						Muscle thickness mm : Female	23.81	Ileum IV SLC10A2 (ASBT/IBAT) (Relative values)	108
						Muscle thickness CV (%) : Female	14.85	Ileum IV SLC15A1 (PEPT1) (Relative values)	1.24
						Dermis regional blood flow scalar : Female	0.5875	Ileum IV SLC16A1 (MCT1) (Relative values)	1.29
						Dermis regional blood flow scalar CV (%) : Female	0	Ileum IV SLCO2B1 (OATP2B1) (Relative values)	1.28
						Subcutis regional blood flow scalar : Female	1	Ileum IV SLCO4C1 (OATP4C1) (Relative values)	1
						Subcutis regional blood flow scalar CV (%) : Female	0	Ileum IV SLC22A1 (OCT1) (Relative values)	1.3
						Muscle regional blood flow scalar : Female	1	Ileum IV SLC22A3 (OCT3) (Relative values)	1.23
						Muscle regional blood flow scalar CV (%) : Female	0	Ileum IV SLC22A4 (OCTN1) (Relative values)	0.8
								Ileum IV SLC51A/B (OST-α/β) (Relative values)	0.93
						MPMLA - Upper Arm		Ileum IV Apical Influx (Intestine) (Relative values)	1
						Skin surface pH : Female	5.5	Ileum IV Apical Efflux (Intestine) (Relative values)	1
						Skin surface pH CV (%) : Female	11.1	Ileum IV Basolateral Influx (Intestine) (Relative values)	1
						Skin temperature °C : Female	32	Ileum IV Basolateral Efflux (Intestine) (Relative values)	1
						Skin temperature CV (%) : Female	0	Colon pH High Fat Fed	6.33
						Shape of corneocyte : Male	Cuboid (brick)	Colon CV pH High Fat Fed (%)	11.78
						Shape of corneocyte : Female	Cuboid (brick)	Colon pH Fed	6.33
						Number of SC layers : Female	18	Colon CV pH Fed (%)	12
						Number of SC layers CV (%) : Female	21.6	Colon pH Low Fat Fed	6.33
						Water density gm/cm3 : Female	1	Colon CV pH Low Fat Fed (%)	11.78
						Water density CV (%) : Female	0	Colon pH Fasted	6.6
						SC lipids density gm/cm3 : Female	0.9	Colon CV pH Fasted (%)	13
						SC lipids density CV (%) : Female	0	Colon Bicarbonate Buffer Concentration Fasted (mM)	90.87
						SC proteins density gm/cm3 : Female	1.37	Colon Bicarbonate Buffer Concentration CV Fasted (%)	30
						SC proteins density CV (%) : Female	0	Colon Bicarbonate Buffer Concentration Fed (mM)	44.43
						Intercellular lipid thickness of SC µm : Female	0.091	Colon Bicarbonate Buffer Concentration CV Fed (%)	30
						Intercellular lipid thickness of SC CV (%) : Female	0	Colon Luminal Fluid Velocity Fasted (m/s)	0.0013
						Tortuosity : Female	User Defined	Colon Luminal Fluid Velocity CV Fasted (%)	56
						Tortuosity of lipid diffusion pathway of SC : Female	12.7	Colon Luminal Fluid Velocity Fed (m/s)	0.0013
						Tortuosity of lipid diffusion pathway of SC CV (%) : Female	18	Colon Luminal Fluid Velocity CV Fed (%)	56
						Hair follicle diameter µm : Female	88.8	Colon Endogenous Ion Hydrochloric Mean (mM)	14
						Hair follicle diameter CV (%) : Female	33	Colon Endogenous Ion Hydrochloric CV (%)	13
						Hair follicle density N/cm2 : Female	32	Colon Endogenous Ion Hydrochloric Min (mM)	7
						Hair follicle density CV (%) : Female	28	Colon Endogenous Ion Hydrochloric Max (mM)	20
						Hair follicle depth µm : Female	256.7	Colon Endogenous Ion Sodium Mean (mM)	30
						Hair follicle depth CV (%) : Female	0	Colon Endogenous Ion Sodium CV (%)	42
						Hair shaft diameter µm : Female	16.8	Colon Endogenous Ion Sodium Min (mM)	6
						Hair shaft diameter CV (%) : Female	37	Colon Endogenous Ion Sodium Max (mM)	93
						Sebum viscosity centipose : Female	40	Colon Endogenous Ion Potassium Mean (mM)	77
						Sebum viscosity CV (%) : Female	0	Colon Endogenous Ion Potassium CV (%)	11
						Corneocyte pH [top] : Female	6.8	Colon Endogenous Ion Potassium Min (mM)	40
						Corneocyte pH [top] CV (%) : Female	6.8	Colon Endogenous Ion Potassium Max (mM)	108
						Corneocyte thickness [top] µm : Female	0.71	Colon Endogenous Ion Calcium Mean (mM)	20
						Corneocyte thickness [top] CV (%) : Female	11	Colon Endogenous Ion Calcium CV (%)	34
						Corneocyte width [top] µm : Female	33.2	Colon Endogenous Ion Calcium Min (mM)	7
						Corneocyte width [top] CV (%) : Female	10.4	Colon Endogenous Ion Calcium Max (mM)	85
						Corneocyte length [top] µm : Female	40.4	Colon Endogenous Ion Generic Cation Mean (mM)	1
						Corneocyte length [top] CV (%) : Female	6.8	Colon Endogenous Ion Generic Cation CV (%)	0
						Hydration level (% water volume) [top] : Female	33.6	Colon Endogenous Ion Generic Cation Min (mM)	0.01
						Hydration level (% water volume) [top] CV (%) : Female	11	Colon Endogenous Ion Generic Cation Max (mM)	1000
						SC lipid viscosity [top] centipose : Female	75	Colon Endogenous Ion Generic Anion Mean (mM)	1
						SC lipid viscosity [top] CV (%) : Female	0	Colon Endogenous Ion Generic Anion CV (%)	0
						Corneocyte pH [upper mid] : Female	6.8	Colon Endogenous Ion Generic Anion Min (mM)	0.01
						Corneocyte pH [upper mid] CV (%) : Female	6.8	Colon Endogenous Ion Generic Anion Max (mM)	1000
						Corneocyte thickness [upper mid] µm : Female	0.81	Colon Fluid Viscosity Fasted (cP)	3
						Corneocyte thickness [upper mid] CV (%) : Female	11	Colon Fluid Viscosity CV Fasted (%)	71
						Corneocyte width [upper mid] µm : Female	33.2	Colon Fluid Viscosity Fed (cP)	3
						Corneocyte width [upper mid] CV (%) : Female	10.4	Colon Fluid Viscosity CV Fed (%)	71
						Corneocyte length [upper mid] µm : Female	40.4	Colon CMC fasted (mM)	1
						Corneocyte length [upper mid] CV (%) : Female	6.8	Colon CMC fed (mM)	1
						Hydration level (% water volume) [upper mid] : Female	44.858	Colon Bile fasted (mM)	0.12
						Hydration level (% water volume) [upper mid] CV (%) : Female	7	Colon Bile fasted CV (%)	104
						SC lipid viscosity [upper mid] centipose : Female	75	Colon Bile fed (mM)	0.59
						SC lipid viscosity [upper mid] CV (%) : Female	0	Colon Bile fed CV (%)	70
						Corneocyte pH [lower mid] : Female	6.8	Colon Fold Expansion Mean	1
						Corneocyte pH [lower mid] CV (%) : Female	6.8	Colon Fold Expansion CV (%)	0
						Corneocyte thickness [lower mid] µm : Female	0.93	Colon Pore Radius Mean	8.6
						Corneocyte thickness [lower mid] CV (%) : Female	11	Colon Pore Radius CV (%)	0
						Corneocyte width [lower mid] µm : Female	33.2	Colon Unstirred Layer Thickness Mean (µm)	830
						Corneocyte width [lower mid] CV (%) : Female	10.4	Colon Unstirred Layer Thickness CV (%)	43.96
						Corneocyte length [lower mid] µm : Female	40.4	Colon Unstirred Layer pH	6.5
						Corneocyte length [lower mid] CV (%) : Female	6.8	Colon Unstirred Layer CV (%)	0.5
						Hydration level (% water volume) [lower mid] : Female	56.0703	Colon Loose Mucus Thickness (µm)	714
						Hydration level (% water volume) [lower mid] CV (%) : Female	5	Colon Loose Mucus Thickness Min (µm)	1
						SC lipid viscosity [lower mid] centipose : Female	75	Colon Loose Mucus Thickness Max (µm)	1799
						SC lipid viscosity [lower mid] CV (%) : Female	0	Colon Firm Mucus Thickness (µm)	116
						Corneocyte pH [bottom] : Female	6.8	Colon Firm Mucus Thickness Min (µm)	1
						Corneocyte pH [bottom] CV (%) : Female	6.8	Colon Firm Mucus Thickness Max (µm)	623
						Corneocyte thickness [bottom] µm : Female	1.04	Colon Firm Mucus Thickness CV (%)	145.82
						Corneocyte thickness [bottom] CV (%) : Female	11	Colon Total UBL Thickness Min (µm)	1
						Corneocyte width [bottom] µm : Female	33.2	Colon Total UBL Thickness Max (µm)	1924
						Corneocyte width [bottom] CV (%) : Female	10.4	Colon Loose Mucus Pore Radius (µm)	2.27
						Corneocyte length [bottom] µm : Female	40.4	Colon Loose Mucus Pore Radius CV (%)	34.72
						Corneocyte length [bottom] CV (%) : Female	6.8	Colon Firm Mucus Pore Radius (µm)	0.102
						Hydration level (% water volume) [bottom] : Female	67.3	Colon Firm Mucus Pore Radius CV (%)	18.3
						Hydration level (% water volume) [bottom] CV (%) : Female	4	Colon Loose Mucus Water Fraction	0.92
						SC lipid viscosity [bottom] centipose : Female	75	Colon Loose Mucus Water Fraction CV (%)	2.57
						SC lipid viscosity [bottom] CV (%) : Female	0	Colon Firm Mucus Water Fraction	0.92
						Viable Epidermis thickness µm : Female	51.8	Colon Firm Mucus Water Fraction CV (%)	2.57
						Viable Epidermis thickness CV (%) : Female	15	Colon Crypts Fold Expansion Mean	3.6
						Dermis thickness µm : Female	1540	Colon Crypts Fold Expansion CV (%)	30
						Dermis thickness CV (%) : Female	29	Colon Crypts Fold Expansion Min	1
						Subcutis thickness mm : Female	9.64	Colon Crypts Fold Expansion Max	6.84
						Subcutis thickness CV (%) : Female	56.2	Colon ABCB1 (P-gp/MDR1) (Relative values)	0.57
						Muscle thickness mm : Female	22.79	Colon ABCC1 (MRP1) (Relative values)	0.93
						Muscle thickness CV (%) : Female	28.92	Colon ABCC2 (MRP2) (Relative values)	0.02
						Dermis regional blood flow scalar : Female	1.2869	Colon ABCC3 (MRP3) (Relative values)	5.95
						Dermis regional blood flow scalar CV (%) : Female	0	Colon ABCC4 (MRP4) (Relative values)	1.76
						Subcutis regional blood flow scalar : Female	1	Colon ABCG2 (BCRP) (Relative values)	0.57
						Subcutis regional blood flow scalar CV (%) : Female	0	Colon SLC2A2 (GLUT2) (Relative values)	1
						Muscle regional blood flow scalar : Female	1	Colon SLC10A2 (ASBT/IBAT) (Relative values)	1.1
						Muscle regional blood flow scalar CV (%) : Female	0	Colon SLC15A1 (PEPT1) (Relative values)	0.03
								Colon SLC16A1 (MCT1) (Relative values)	4.72
						MPMLA - Face (cheek)		Colon SLCO2B1 (OATP2B1) (Relative values)	1.06
						Skin surface pH : Female	5.3	Colon SLCO4C1 (OATP4C1) (Relative values)	1
						Skin surface pH CV (%) : Female	7.4	Colon SLC22A1 (OCT1) (Relative values)	2.77
						Skin temperature °C : Female	32	Colon SLC22A3 (OCT3) (Relative values)	1.88
						Skin temperature CV (%) : Female	0	Colon SLC22A4 (OCTN1) (Relative values)	0.24
						Shape of corneocyte : Male	Cuboid (brick)	Colon SLC51A/B (OST-α/β) (Relative values)	0.71
						Shape of corneocyte : Female	Cuboid (brick)	Colon Apical Influx (Intestine) (Relative values)	1
						Number of SC layers : Female	13	Colon Apical Efflux (Intestine) (Relative values)	1
						Number of SC layers CV (%) : Female	22.6	Colon Basolateral Influx (Intestine) (Relative values)	1
						Water density gm/cm3 : Female	1	Colon Basolateral Efflux (Intestine) (Relative values)	1
						Water density CV (%) : Female	0	Luminal Fluid Density (mg/mL)	993.32
						SC lipids density gm/cm3 : Female	0.9	Abundance : ABCB1 (P-gp/MDR1) ET Mean	1
						SC lipids density CV (%) : Female	0	Abundance : ABCB1 (P-gp/MDR1) ET CV (%)	65
						SC proteins density gm/cm3 : Female	1.37	Abundance : ABCB1 (P-gp/MDR1) PT Mean	0
						SC proteins density CV (%) : Female	0	Abundance : ABCB1 (P-gp/MDR1) PT CV (%)	0
						Intercellular lipid thickness of SC µm : Female	0.091	Abundance : ABCB1 (P-gp/MDR1) IT Mean	0
						Intercellular lipid thickness of SC CV (%) : Female	0	Abundance : ABCB1 (P-gp/MDR1) IT CV (%)	0
						Tortuosity : Female	User Defined	Abundance : ABCB1 (P-gp/MDR1) UT Mean	0
						Tortuosity of lipid diffusion pathway of SC : Female	12.7	Abundance : ABCB1 (P-gp/MDR1) UT CV (%)	0
						Tortuosity of lipid diffusion pathway of SC CV (%) : Female	18	Abundance : ABCC1 (MRP1) ET Mean	1
						Hair follicle diameter µm : Female	65.4	Abundance : ABCC1 (MRP1) ET CV (%)	88
						Hair follicle diameter CV (%) : Female	83	Abundance : ABCC1 (MRP1) PT Mean	0
						Hair follicle density N/cm2 : Female	292	Abundance : ABCC1 (MRP1) PT CV (%)	0
						Hair follicle density CV (%) : Female	16	Abundance : ABCC1 (MRP1) IT Mean	0
						Hair follicle depth µm : Female	204.8	Abundance : ABCC1 (MRP1) IT CV (%)	0
						Hair follicle depth CV (%) : Female	0	Abundance : ABCC1 (MRP1) UT Mean	0
						Hair shaft diameter µm : Female	15.9	Abundance : ABCC1 (MRP1) UT CV (%)	0
						Hair shaft diameter CV (%) : Female	57	Abundance : ABCC2 (MRP2) ET Mean	1
						Sebum viscosity centipose : Female	40	Abundance : ABCC2 (MRP2) ET CV (%)	79
						Sebum viscosity CV (%) : Female	0	Abundance : ABCC2 (MRP2) PT Mean	0
						Corneocyte pH [top] : Female	6.8	Abundance : ABCC2 (MRP2) PT CV (%)	0
						Corneocyte pH [top] CV (%) : Female	6.8	Abundance : ABCC2 (MRP2) IT Mean	0
						Corneocyte thickness [top] µm : Female	0.47	Abundance : ABCC2 (MRP2) IT CV (%)	0
						Corneocyte thickness [top] CV (%) : Female	4	Abundance : ABCC2 (MRP2) UT Mean	0
						Corneocyte width [top] µm : Female	27.7	Abundance : ABCC2 (MRP2) UT CV (%)	0
						Corneocyte width [top] CV (%) : Female	9.2	Abundance : ABCC3 (MRP3) ET Mean	1
						Corneocyte length [top] µm : Female	34.2	Abundance : ABCC3 (MRP3) ET CV (%)	64
						Corneocyte length [top] CV (%) : Female	4.1	Abundance : ABCC3 (MRP3) PT Mean	0
						Hydration level (% water volume) [top] : Female	35.5	Abundance : ABCC3 (MRP3) PT CV (%)	0
						Hydration level (% water volume) [top] CV (%) : Female	17	Abundance : ABCC3 (MRP3) IT Mean	0
						SC lipid viscosity [top] centipose : Female	75	Abundance : ABCC3 (MRP3) IT CV (%)	0
						SC lipid viscosity [top] CV (%) : Female	0	Abundance : ABCC3 (MRP3) UT Mean	0
						Corneocyte pH [upper mid] : Female	6.8	Abundance : ABCC3 (MRP3) UT CV (%)	0
						Corneocyte pH [upper mid] CV (%) : Female	6.8	Abundance : ABCC4 (MRP4) ET Mean	1
						Corneocyte thickness [upper mid] µm : Female	0.53	Abundance : ABCC4 (MRP4) ET CV (%)	106
						Corneocyte thickness [upper mid] CV (%) : Female	4	Abundance : ABCC4 (MRP4) PT Mean	0
						Corneocyte width [upper mid] µm : Female	27.7	Abundance : ABCC4 (MRP4) PT CV (%)	0
						Corneocyte width [upper mid] CV (%) : Female	9.2	Abundance : ABCC4 (MRP4) IT Mean	0
						Corneocyte length [upper mid] µm : Female	34.2	Abundance : ABCC4 (MRP4) IT CV (%)	0
						Corneocyte length [upper mid] CV (%) : Female	4.1	Abundance : ABCC4 (MRP4) UT Mean	0
						Hydration level (% water volume) [upper mid] : Female	46.1	Abundance : ABCC4 (MRP4) UT CV (%)	0
						Hydration level (% water volume) [upper mid] CV (%) : Female	11	Abundance : ABCG2 (BCRP) ET Mean	1
						SC lipid viscosity [upper mid] centipose : Female	75	Abundance : ABCG2 (BCRP) ET CV (%)	63
						SC lipid viscosity [upper mid] CV (%) : Female	0	Abundance : ABCG2 (BCRP) PT Mean	0.37
						Corneocyte pH [lower mid] : Female	6.8	Abundance : ABCG2 (BCRP) PT CV (%)	63
						Corneocyte pH [lower mid] CV (%) : Female	6.8	Abundance : ABCG2 (BCRP) IT Mean	0.67
						Corneocyte thickness [lower mid] µm : Female	0.6	Abundance : ABCG2 (BCRP) IT CV (%)	63
						Corneocyte thickness [lower mid] CV (%) : Female	4	Abundance : ABCG2 (BCRP) UT Mean	0
						Corneocyte width [lower mid] µm : Female	27.7	Abundance : ABCG2 (BCRP) UT CV (%)	0
						Corneocyte width [lower mid] CV (%) : Female	9.2	Abundance : SLC2A2 (GLUT2) ET Mean	1
						Corneocyte length [lower mid] µm : Female	34.2	Abundance : SLC2A2 (GLUT2) ET CV (%)	31
						Corneocyte length [lower mid] CV (%) : Female	4.1	Abundance : SLC2A2 (GLUT2) PT Mean	0
						Hydration level (% water volume) [lower mid] : Female	56.75	Abundance : SLC2A2 (GLUT2) PT CV (%)	0
						Hydration level (% water volume) [lower mid] CV (%) : Female	7	Abundance : SLC2A2 (GLUT2) IT Mean	0
						SC lipid viscosity [lower mid] centipose : Female	75	Abundance : SLC2A2 (GLUT2) IT CV (%)	0
						SC lipid viscosity [lower mid] CV (%) : Female	0	Abundance : SLC2A2 (GLUT2) UT Mean	0
						Corneocyte pH [bottom] : Female	6.8	Abundance : SLC2A2 (GLUT2) UT CV (%)	0
						Corneocyte pH [bottom] CV (%) : Female	6.8	Abundance : SLC10A2 (ASBT/IBAT) ET Mean	1
						Corneocyte thickness [bottom] µm : Female	0.68	Abundance : SLC10A2 (ASBT/IBAT) ET CV (%)	43
						Corneocyte thickness [bottom] CV (%) : Female	4	Abundance : SLC10A2 (ASBT/IBAT) PT Mean	0
						Corneocyte width [bottom] µm : Female	27.7	Abundance : SLC10A2 (ASBT/IBAT) PT CV (%)	0
						Corneocyte width [bottom] CV (%) : Female	9.2	Abundance : SLC10A2 (ASBT/IBAT) IT Mean	0
						Corneocyte length [bottom] µm : Female	34.2	Abundance : SLC10A2 (ASBT/IBAT) IT CV (%)	0
						Corneocyte length [bottom] CV (%) : Female	4.1	Abundance : SLC10A2 (ASBT/IBAT) UT Mean	0
						Hydration level (% water volume) [bottom] : Female	67.4	Abundance : SLC10A2 (ASBT/IBAT) UT CV (%)	0
						Hydration level (% water volume) [bottom] CV (%) : Female	4	Abundance : SLC15A1 (PEPT1) ET Mean	1
						SC lipid viscosity [bottom] centipose : Female	75	Abundance : SLC15A1 (PEPT1) ET CV (%)	41
						SC lipid viscosity [bottom] CV (%) : Female	0	Abundance : SLC15A1 (PEPT1) PT Mean	0
						Viable Epidermis thickness µm : Female	46.8667	Abundance : SLC15A1 (PEPT1) PT CV (%)	0
						Viable Epidermis thickness CV (%) : Female	24	Abundance : SLC15A1 (PEPT1) IT Mean	0
						Dermis thickness µm : Female	1580	Abundance : SLC15A1 (PEPT1) IT CV (%)	0
						Dermis thickness CV (%) : Female	20	Abundance : SLC15A1 (PEPT1) UT Mean	0
						Subcutis thickness mm : Female	1.91	Abundance : SLC15A1 (PEPT1) UT CV (%)	0
						Subcutis thickness CV (%) : Female	55.7	Abundance : SLC16A1 (MCT1) ET Mean	1
						Muscle thickness mm : Female	12.6	Abundance : SLC16A1 (MCT1) ET CV (%)	75
						Muscle thickness CV (%) : Female	9.9	Abundance : SLC16A1 (MCT1) PT Mean	0
						Dermis regional blood flow scalar : Female	2.12619	Abundance : SLC16A1 (MCT1) PT CV (%)	0
						Dermis regional blood flow scalar CV (%) : Female	0	Abundance : SLC16A1 (MCT1) IT Mean	0
						Subcutis regional blood flow scalar : Female	1	Abundance : SLC16A1 (MCT1) IT CV (%)	0
						Subcutis regional blood flow scalar CV (%) : Female	0	Abundance : SLC16A1 (MCT1) UT Mean	0
						Muscle regional blood flow scalar : Female	1	Abundance : SLC16A1 (MCT1) UT CV (%)	0
						Muscle regional blood flow scalar CV (%) : Female	0	Abundance : SLCO2B1 (OATP2B1) ET Mean	1
								Abundance : SLCO2B1 (OATP2B1) ET CV (%)	74
						MPMLA - Lower Leg		Abundance : SLCO2B1 (OATP2B1) PT Mean	0
						Skin surface pH : Female	5.5	Abundance : SLCO2B1 (OATP2B1) PT CV (%)	0
						Skin surface pH CV (%) : Female	11	Abundance : SLCO2B1 (OATP2B1) IT Mean	0
						Skin temperature °C : Female	32	Abundance : SLCO2B1 (OATP2B1) IT CV (%)	0
						Skin temperature CV (%) : Female	0	Abundance : SLCO2B1 (OATP2B1) UT Mean	0
						Shape of corneocyte : Male	Cuboid (brick)	Abundance : SLCO2B1 (OATP2B1) UT CV (%)	0
						Shape of corneocyte : Female	Cuboid (brick)	Abundance : SLCO4C1 (OATP4C1) ET Mean	1
						Number of SC layers : Female	22	Abundance : SLCO4C1 (OATP4C1) ET CV (%)	60
						Number of SC layers CV (%) : Female	9.1	Abundance : SLCO4C1 (OATP4C1) PT Mean	0
						Water density gm/cm3 : Female	1	Abundance : SLCO4C1 (OATP4C1) PT CV (%)	0
						Water density CV (%) : Female	0	Abundance : SLCO4C1 (OATP4C1) IT Mean	0
						SC lipids density gm/cm3 : Female	0.9	Abundance : SLCO4C1 (OATP4C1) IT CV (%)	0
						SC lipids density CV (%) : Female	0	Abundance : SLCO4C1 (OATP4C1) UT Mean	0
						SC proteins density gm/cm3 : Female	1.37	Abundance : SLCO4C1 (OATP4C1) UT CV (%)	0
						SC proteins density CV (%) : Female	0	Abundance : SLC22A1 (OCT1) ET Mean	1
						Intercellular lipid thickness of SC µm : Female	0.091	Abundance : SLC22A1 (OCT1) ET CV (%)	49
						Intercellular lipid thickness of SC CV (%) : Female	0	Abundance : SLC22A1 (OCT1) PT Mean	0.01
						Tortuosity : Female	User Defined	Abundance : SLC22A1 (OCT1) PT CV (%)	49
						Tortuosity of lipid diffusion pathway of SC : Female	12.7	Abundance : SLC22A1 (OCT1) IT Mean	0.62
						Tortuosity of lipid diffusion pathway of SC CV (%) : Female	18	Abundance : SLC22A1 (OCT1) IT CV (%)	49
						Hair follicle diameter µm : Female	168.4	Abundance : SLC22A1 (OCT1) UT Mean	1.14
						Hair follicle diameter CV (%) : Female	26	Abundance : SLC22A1 (OCT1) UT CV (%)	49
						Hair follicle density N/cm2 : Female	14	Abundance : SLC22A3 (OCT3) ET Mean	1
						Hair follicle density CV (%) : Female	50	Abundance : SLC22A3 (OCT3) ET CV (%)	74
						Hair follicle depth µm : Female	613.5	Abundance : SLC22A3 (OCT3) PT Mean	0
						Hair follicle depth CV (%) : Female	0	Abundance : SLC22A3 (OCT3) PT CV (%)	0
						Hair shaft diameter µm : Female	42.1	Abundance : SLC22A3 (OCT3) IT Mean	0
						Hair shaft diameter CV (%) : Female	29	Abundance : SLC22A3 (OCT3) IT CV (%)	0
						Sebum viscosity centipose : Female	40	Abundance : SLC22A3 (OCT3) UT Mean	0
						Sebum viscosity CV (%) : Female	0	Abundance : SLC22A3 (OCT3) UT CV (%)	0
						Corneocyte pH [top] : Female	6.8	Abundance : SLC22A4 (OCTN1) ET Mean	1
						Corneocyte pH [top] CV (%) : Female	6.8	Abundance : SLC22A4 (OCTN1) ET CV (%)	106
						Corneocyte thickness [top] µm : Female	0.87	Abundance : SLC22A4 (OCTN1) PT Mean	0
						Corneocyte thickness [top] CV (%) : Female	9	Abundance : SLC22A4 (OCTN1) PT CV (%)	0
						Corneocyte width [top] µm : Female	29.6	Abundance : SLC22A4 (OCTN1) IT Mean	0
						Corneocyte width [top] CV (%) : Female	5.9	Abundance : SLC22A4 (OCTN1) IT CV (%)	0
						Corneocyte length [top] µm : Female	36.4	Abundance : SLC22A4 (OCTN1) UT Mean	0
						Corneocyte length [top] CV (%) : Female	5.7	Abundance : SLC22A4 (OCTN1) UT CV (%)	0
						Hydration level (% water volume) [top] : Female	33.9	Abundance : SLC51A/B (OST-α/β) ET Mean	1
						Hydration level (% water volume) [top] CV (%) : Female	9	Abundance : SLC51A/B (OST-α/β) ET CV (%)	99
						SC lipid viscosity [top] centipose : Female	75	Abundance : SLC51A/B (OST-α/β) PT Mean	0
						SC lipid viscosity [top] CV (%) : Female	0	Abundance : SLC51A/B (OST-α/β) PT CV (%)	0
						Corneocyte pH [upper mid] : Female	6.8	Abundance : SLC51A/B (OST-α/β) IT Mean	0
						Corneocyte pH [upper mid] CV (%) : Female	6.8	Abundance : SLC51A/B (OST-α/β) IT CV (%)	0
						Corneocyte thickness [upper mid] µm : Female	0.99	Abundance : SLC51A/B (OST-α/β) UT Mean	0
						Corneocyte thickness [upper mid] CV (%) : Female	9	Abundance : SLC51A/B (OST-α/β) UT CV (%)	0
						Corneocyte width [upper mid] µm : Female	29.6	Abundance : Apical Influx (Intestine) ET Mean	1
						Corneocyte width [upper mid] CV (%) : Female	5.9	Abundance : Apical Influx (Intestine) ET CV (%)	0
						Corneocyte length [upper mid] µm : Female	36.4	Abundance : Apical Influx (Intestine) PT Mean	0
						Corneocyte length [upper mid] CV (%) : Female	5.7	Abundance : Apical Influx (Intestine) PT CV (%)	0
						Hydration level (% water volume) [upper mid] : Female	44.6987	Abundance : Apical Influx (Intestine) IT Mean	0
						Hydration level (% water volume) [upper mid] CV (%) : Female	6	Abundance : Apical Influx (Intestine) IT CV (%)	0
						SC lipid viscosity [upper mid] centipose : Female	75	Abundance : Apical Influx (Intestine) UT Mean	0
						SC lipid viscosity [upper mid] CV (%) : Female	0	Abundance : Apical Influx (Intestine) UT CV (%)	0
						Corneocyte pH [lower mid] : Female	6.8	Abundance : Apical Efflux (Intestine) ET Mean	1
						Corneocyte pH [lower mid] CV (%) : Female	6.8	Abundance : Apical Efflux (Intestine) ET CV (%)	0
						Corneocyte thickness [lower mid] µm : Female	1.13	Abundance : Apical Efflux (Intestine) PT Mean	0
						Corneocyte thickness [lower mid] CV (%) : Female	9	Abundance : Apical Efflux (Intestine) PT CV (%)	0
						Corneocyte width [lower mid] µm : Female	29.6	Abundance : Apical Efflux (Intestine) IT Mean	0
						Corneocyte width [lower mid] CV (%) : Female	5.9	Abundance : Apical Efflux (Intestine) IT CV (%)	0
						Corneocyte length [lower mid] µm : Female	36.4	Abundance : Apical Efflux (Intestine) UT Mean	0
						Corneocyte length [lower mid] CV (%) : Female	5.7	Abundance : Apical Efflux (Intestine) UT CV (%)	0
						Hydration level (% water volume) [lower mid] : Female	55.5388	Abundance : Basolateral Influx (Intestine) ET Mean	1
						Hydration level (% water volume) [lower mid] CV (%) : Female	5	Abundance : Basolateral Influx (Intestine) ET CV (%)	0
						SC lipid viscosity [lower mid] centipose : Female	75	Abundance : Basolateral Influx (Intestine) PT Mean	0
						SC lipid viscosity [lower mid] CV (%) : Female	0	Abundance : Basolateral Influx (Intestine) PT CV (%)	0
						Corneocyte pH [bottom] : Female	6.8	Abundance : Basolateral Influx (Intestine) IT Mean	0
						Corneocyte pH [bottom] CV (%) : Female	6.8	Abundance : Basolateral Influx (Intestine) IT CV (%)	0
						Corneocyte thickness [bottom] µm : Female	1.27	Abundance : Basolateral Influx (Intestine) UT Mean	0
						Corneocyte thickness [bottom] CV (%) : Female	9	Abundance : Basolateral Influx (Intestine) UT CV (%)	0
						Corneocyte width [bottom] µm : Female	29.6	Abundance : Basolateral Efflux (Intestine) ET Mean	1
						Corneocyte width [bottom] CV (%) : Female	5.9	Abundance : Basolateral Efflux (Intestine) ET CV (%)	0
						Corneocyte length [bottom] µm : Female	36.4	Abundance : Basolateral Efflux (Intestine) PT Mean	0
						Corneocyte length [bottom] CV (%) : Female	5.7	Abundance : Basolateral Efflux (Intestine) PT CV (%)	0
						Hydration level (% water volume) [bottom] : Female	66.4	Abundance : Basolateral Efflux (Intestine) IT Mean	0
						Hydration level (% water volume) [bottom] CV (%) : Female	4	Abundance : Basolateral Efflux (Intestine) IT CV (%)	0
						SC lipid viscosity [bottom] centipose : Female	75	Abundance : Basolateral Efflux (Intestine) UT Mean	0
						SC lipid viscosity [bottom] CV (%) : Female	0	Abundance : Basolateral Efflux (Intestine) UT CV (%)	0
						Viable Epidermis thickness µm : Female	57.36	Turnover rate constant (1/h) : ABCB1 (P-gp/MDR1) Mean	0.054
						Viable Epidermis thickness CV (%) : Female	8	Turnover rate constant (1/h) : ABCB1 (P-gp/MDR1) CV (%)	28
						Dermis thickness µm : Female	1240	Turnover rate constant (1/h) : ABCC1 (MRP1) Mean	1e-06
						Dermis thickness CV (%) : Female	20	Turnover rate constant (1/h) : ABCC1 (MRP1) CV (%)	30
						Subcutis thickness mm : Female	17.07	Turnover rate constant (1/h) : ABCC2 (MRP2) Mean	1e-06
						Subcutis thickness CV (%) : Female	37.1	Turnover rate constant (1/h) : ABCC2 (MRP2) CV (%)	30
						Muscle thickness mm : Female	18.84	Turnover rate constant (1/h) : ABCC3 (MRP3) Mean	1e-06
						Muscle thickness CV (%) : Female	18.63	Turnover rate constant (1/h) : ABCC3 (MRP3) CV (%)	30
						Dermis regional blood flow scalar : Female	0.839286	Turnover rate constant (1/h) : ABCC4 (MRP4) Mean	1e-06
						Dermis regional blood flow scalar CV (%) : Female	0	Turnover rate constant (1/h) : ABCC4 (MRP4) CV (%)	30
						Subcutis regional blood flow scalar : Female	1	Turnover rate constant (1/h) : ABCG2 (BCRP) Mean	1e-06
						Subcutis regional blood flow scalar CV (%) : Female	0	Turnover rate constant (1/h) : ABCG2 (BCRP) CV (%)	30
						Muscle regional blood flow scalar : Female	1	Turnover rate constant (1/h) : SLC2A2 (GLUT2) Mean	1e-06
						Muscle regional blood flow scalar CV (%) : Female	0	Turnover rate constant (1/h) : SLC2A2 (GLUT2) CV (%)	30
								Turnover rate constant (1/h) : SLC10A2 (ASBT/IBAT) Mean	1e-06
						MPMLA - Thigh		Turnover rate constant (1/h) : SLC10A2 (ASBT/IBAT) CV (%)	30
						Skin surface pH : Female	5.5	Turnover rate constant (1/h) : SLC15A1 (PEPT1) Mean	1e-06
						Skin surface pH CV (%) : Female	11	Turnover rate constant (1/h) : SLC15A1 (PEPT1) CV (%)	30
						Skin temperature °C : Female	32	Turnover rate constant (1/h) : SLC16A1 (MCT1) Mean	1e-06
						Skin temperature CV (%) : Female	0	Turnover rate constant (1/h) : SLC16A1 (MCT1) CV (%)	30
						Shape of corneocyte : Male	Cuboid (brick)	Turnover rate constant (1/h) : SLCO2B1 (OATP2B1) Mean	1e-06
						Shape of corneocyte : Female	Cuboid (brick)	Turnover rate constant (1/h) : SLCO2B1 (OATP2B1) CV (%)	30
						Number of SC layers : Female	21	Turnover rate constant (1/h) : SLCO4C1 (OATP4C1) Mean	1e-06
						Number of SC layers CV (%) : Female	13	Turnover rate constant (1/h) : SLCO4C1 (OATP4C1) CV (%)	30
						Water density gm/cm3 : Female	1	Turnover rate constant (1/h) : SLC22A1 (OCT1) Mean	1e-06
						Water density CV (%) : Female	0	Turnover rate constant (1/h) : SLC22A1 (OCT1) CV (%)	30
						SC lipids density gm/cm3 : Female	0.9	Turnover rate constant (1/h) : SLC22A3 (OCT3) Mean	1e-06
						SC lipids density CV (%) : Female	0	Turnover rate constant (1/h) : SLC22A3 (OCT3) CV (%)	30
						SC proteins density gm/cm3 : Female	1.37	Turnover rate constant (1/h) : SLC22A4 (OCTN1) Mean	1e-06
						SC proteins density CV (%) : Female	0	Turnover rate constant (1/h) : SLC22A4 (OCTN1) CV (%)	30
						Intercellular lipid thickness of SC µm : Female	0.091	Turnover rate constant (1/h) : SLC51A/B (OST-α/β) Mean	1e-06
						Intercellular lipid thickness of SC CV (%) : Female	0	Turnover rate constant (1/h) : SLC51A/B (OST-α/β) CV (%)	30
						Tortuosity : Female	User Defined	Turnover rate constant (1/h) : Apical Influx Mean	1e-06
						Tortuosity of lipid diffusion pathway of SC : Female	12.7	Turnover rate constant (1/h) : Apical Influx CV (%)	30
						Tortuosity of lipid diffusion pathway of SC CV (%) : Female	18	Turnover rate constant (1/h) : Apical Efflux Mean	1e-06
						Hair follicle diameter µm : Female	131.5	Turnover rate constant (1/h) : Apical Efflux CV (%)	30
						Hair follicle diameter CV (%) : Female	31	Turnover rate constant (1/h) : Basolateral Influx (Intestine) Mean	1e-06
						Hair follicle density N/cm2 : Female	17	Turnover rate constant (1/h) : Basolateral Influx (Intestine) CV (%)	30
						Hair follicle density CV (%) : Female	24	Turnover rate constant (1/h) : Basolateral Efflux (Intestine) Mean	1e-06
						Hair follicle depth µm : Female	315.1	Turnover rate constant (1/h) : Basolateral Efflux (Intestine) CV (%)	30
						Hair follicle depth CV (%) : Female	0	Fasted Mean gastric emptying time (h)	0.4
						Hair shaft diameter µm : Female	29.2	Fasted CV gastric emptying time (%)	38
						Hair shaft diameter CV (%) : Female	41	Fed Mean gastric emptying time (h)	1
						Sebum viscosity centipose : Female	40	Fed CV gastric emptying time (%)	38
						Sebum viscosity CV (%) : Female	0	Weibull Dist of transit time - alpha	2.92
						Corneocyte pH [top] : Female	6.8	Weibull Dist of transit time - beta	4.04
						Corneocyte pH [top] CV (%) : Female	6.8	Mean colon transit time (h)	12
						Corneocyte thickness [top] µm : Female	0.87	CV colon transit time (%)	30
						Corneocyte thickness [top] CV (%) : Female	26	Initial volume of stomach fluid (mL) - Fed	1000
						Corneocyte width [top] µm : Female	34	Initial volume of stomach fluid CV (%) - Fed	30
						Corneocyte width [top] CV (%) : Female	15.1	Initial volume of stomach fluid (mL) - Fasted	50
						Corneocyte length [top] µm : Female	40.7	Initial volume of stomach fluid CV (%) - Fasted	30
						Corneocyte length [top] CV (%) : Female	14.6	Total Jejenum I to Ileum IV basal fluid volume (mL) - Fasted	105
						Hydration level (% water volume) [top] : Female	33.9	Total Jejenum I to Ileum IV basal fluid volume CV (%) - Fasted	30
						Hydration level (% water volume) [top] CV (%) : Female	9	Total Jejenum I to Ileum IV basal fluid volume (mL) - Fed	105
						SC lipid viscosity [top] centipose : Female	75	Total Jejenum I to Ileum IV basal fluid volume CV (%) - Fed	30
						SC lipid viscosity [top] CV (%) : Female	0	Colon basal fluid volume (mL) - Fasted	13
						Corneocyte pH [upper mid] : Female	6.8	Colon basal fluid volume CV (%) - Fasted	0
						Corneocyte pH [upper mid] CV (%) : Female	6.8	Colon basal fluid volume (mL) - Fed	13
						Corneocyte thickness [upper mid] µm : Female	0.75	Colon basal fluid volume CV (%) - Fed	0
						Corneocyte thickness [upper mid] CV (%) : Female	26	Mean SITT (h)	3.32
						Corneocyte width [upper mid] µm : Female	34	Ionic Product (Kw) (10-14 mol2/dm6)	2.4
						Corneocyte width [upper mid] CV (%) : Female	15.1	Aqueous Diffusion Coefficients H+ (10-4 cm2/min)	6.94
						Corneocyte length [upper mid] µm : Female	40.7	Aqueous Diffusion Coefficients OH- (10-4 cm2/min)	7.2
						Corneocyte length [upper mid] CV (%) : Female	14.6	Water Concentration (mM)	55560
						Hydration level (% water volume) [upper mid] : Female	44.6987	Bicarbonate pKa Type	Effective
						Hydration level (% water volume) [upper mid] CV (%) : Female	6	Bicarbonate pKa 1	4.2
						SC lipid viscosity [upper mid] centipose : Female	75	Bicarbonate pKa 2	9.79
						SC lipid viscosity [upper mid] CV (%) : Female	0	Aqueous Diffusion Coefficients 37oC (10-4 cm2/min) H2CO3	17.72
						Corneocyte pH [lower mid] : Female	6.8	Aqueous Diffusion Coefficients 37oC (10-4 cm2/min) HCO3-	9.85
						Corneocyte pH [lower mid] CV (%) : Female	6.8	Aqueous Diffusion Coefficients 37oC (10-4 cm2/min) CO32-	6.98
						Corneocyte thickness [lower mid] µm : Female	0.85	Advanced Fluid Volume Dynamics Model	No
						Corneocyte thickness [lower mid] CV (%) : Female	26	User Defined Intestinal Fluid Volumes?	No
						Corneocyte width [lower mid] µm : Female	34	Fasted stomach Total Content mean (g)	50
						Corneocyte width [lower mid] CV (%) : Female	15.1	Fasted stomach Total Content CV (%)	30
						Corneocyte length [lower mid] µm : Female	40.7	Fed stomach Total Content mean (g)	1000
						Corneocyte length [lower mid] CV (%) : Female	14.6	Fed stomach Total Content CV (%)	30
						Hydration level (% water volume) [lower mid] : Female	55.5388	Fasted duodenum Total Content mean (g)	34
						Hydration level (% water volume) [lower mid] CV (%) : Female	5	Fasted duodenum Total Content CV (%)	30
						SC lipid viscosity [lower mid] centipose : Female	75	Fed duodenum Total Content mean (g)	34
						SC lipid viscosity [lower mid] CV (%) : Female	0	Fed duodenum Total Content CV (%)	30
						Corneocyte pH [bottom] : Female	6.8	Fasted jejunum I Total Content mean (g)	23
						Corneocyte pH [bottom] CV (%) : Female	6.8	Fasted jejunum I Total Content CV (%)	30
						Corneocyte thickness [bottom] µm : Female	0.96	Fed jejunum I Total Content mean (g)	23
						Corneocyte thickness [bottom] CV (%) : Female	26	Fed jejunum I Total Content CV (%)	30
						Corneocyte width [bottom] µm : Female	34	Fasted jejunum II Total Content mean (g)	23
						Corneocyte width [bottom] CV (%) : Female	15.1	Fasted jejunum II Total Content CV (%)	30
						Corneocyte length [bottom] µm : Female	40.7	Fed jejunum II Total Content mean (g)	23
						Corneocyte length [bottom] CV (%) : Female	14.6	Fed jejunum II Total Content CV (%)	30
						Hydration level (% water volume) [bottom] : Female	66.4	Fasted ileum I Total Content mean (g)	14
						Hydration level (% water volume) [bottom] CV (%) : Female	4	Fasted ileum I Total Content CV (%)	30
						SC lipid viscosity [bottom] centipose : Female	75	Fed ileum I Total Content mean (g)	14
						SC lipid viscosity [bottom] CV (%) : Female	0	Fed ileum I Total Content CV (%)	30
						Viable Epidermis thickness µm : Female	40	Fasted ileum II Total Content mean (g)	14
						Viable Epidermis thickness CV (%) : Female	19	Fasted ileum II Total Content CV (%)	30
						Dermis thickness µm : Female	1240	Fed ileum II Total Content mean (g)	14
						Dermis thickness CV (%) : Female	20	Fed ileum II Total Content CV (%)	30
						Subcutis thickness mm : Female	17.07	Fasted ileum III Total Content mean (g)	14
						Subcutis thickness CV (%) : Female	37.1	Fasted ileum III Total Content CV (%)	30
						Muscle thickness mm : Female	26.32	Fed ileum III Total Content mean (g)	14
						Muscle thickness CV (%) : Female	42.45	Fed ileum III Total Content CV (%)	30
						Dermis regional blood flow scalar : Female	0.839286	Fasted ileum IV Total Content mean (g)	14
						Dermis regional blood flow scalar CV (%) : Female	0	Fasted ileum IV Total Content CV (%)	30
						Subcutis regional blood flow scalar : Female	1	Fed ileum IV Total Content mean (g)	14
						Subcutis regional blood flow scalar CV (%) : Female	0	Fed ileum IV Total Content CV (%)	30
						Muscle regional blood flow scalar : Female	1	Fasted colon Total Content mean (g)	133.29
						Muscle regional blood flow scalar CV (%) : Female	0	Fasted colon Total Content CV (%)	62.2
								Fed colon Total Content mean (g)	133.29
						MPMLA - Back		Fed colon Total Content CV (%)	62.2
						Skin surface pH : Female	5.2
						Skin surface pH CV (%) : Female	8.4
						Skin temperature °C : Female	32
						Skin temperature CV (%) : Female	0
						Shape of corneocyte : Male	Cuboid (brick)
						Shape of corneocyte : Female	Cuboid (brick)
						Number of SC layers : Female	18
						Number of SC layers CV (%) : Female	22.7
						Water density gm/cm3 : Female	1
						Water density CV (%) : Female	0
						SC lipids density gm/cm3 : Female	0.9
						SC lipids density CV (%) : Female	0
						SC proteins density gm/cm3 : Female	1.37
						SC proteins density CV (%) : Female	0
						Intercellular lipid thickness of SC µm : Female	0.091
						Intercellular lipid thickness of SC CV (%) : Female	0
						Tortuosity : Female	User Defined
						Tortuosity of lipid diffusion pathway of SC : Female	12.7
						Tortuosity of lipid diffusion pathway of SC CV (%) : Female	18
						Hair follicle diameter µm : Female	105.3
						Hair follicle diameter CV (%) : Female	60
						Hair follicle density N/cm2 : Female	29
						Hair follicle density CV (%) : Female	31
						Hair follicle depth µm : Female	446.5
						Hair follicle depth CV (%) : Female	0
						Hair shaft diameter µm : Female	18.2
						Hair shaft diameter CV (%) : Female	37
						Sebum viscosity centipose : Female	40
						Sebum viscosity CV (%) : Female	0
						Corneocyte pH [top] : Female	6.8
						Corneocyte pH [top] CV (%) : Female	6.8
						Corneocyte thickness [top] µm : Female	0.59
						Corneocyte thickness [top] CV (%) : Female	30
						Corneocyte width [top] µm : Female	29.6
						Corneocyte width [top] CV (%) : Female	5.9
						Corneocyte length [top] µm : Female	36.4
						Corneocyte length [top] CV (%) : Female	5.7
						Hydration level (% water volume) [top] : Female	33.9
						Hydration level (% water volume) [top] CV (%) : Female	9
						SC lipid viscosity [top] centipose : Female	75
						SC lipid viscosity [top] CV (%) : Female	0
						Corneocyte pH [upper mid] : Female	6.8
						Corneocyte pH [upper mid] CV (%) : Female	6.8
						Corneocyte thickness [upper mid] µm : Female	0.67
						Corneocyte thickness [upper mid] CV (%) : Female	30
						Corneocyte width [upper mid] µm : Female	29.6
						Corneocyte width [upper mid] CV (%) : Female	5.9
						Corneocyte length [upper mid] µm : Female	36.4
						Corneocyte length [upper mid] CV (%) : Female	5.7
						Hydration level (% water volume) [upper mid] : Female	44.6987
						Hydration level (% water volume) [upper mid] CV (%) : Female	6
						SC lipid viscosity [upper mid] centipose : Female	75
						SC lipid viscosity [upper mid] CV (%) : Female	0
						Corneocyte pH [lower mid] : Female	6.8
						Corneocyte pH [lower mid] CV (%) : Female	6.8
						Corneocyte thickness [lower mid] µm : Female	0.76
						Corneocyte thickness [lower mid] CV (%) : Female	30
						Corneocyte width [lower mid] µm : Female	29.6
						Corneocyte width [lower mid] CV (%) : Female	5.9
						Corneocyte length [lower mid] µm : Female	36.4
						Corneocyte length [lower mid] CV (%) : Female	5.7
						Hydration level (% water volume) [lower mid] : Female	55.5388
						Hydration level (% water volume) [lower mid] CV (%) : Female	5
						SC lipid viscosity [lower mid] centipose : Female	75
						SC lipid viscosity [lower mid] CV (%) : Female	0
						Corneocyte pH [bottom] : Female	6.8
						Corneocyte pH [bottom] CV (%) : Female	6.8
						Corneocyte thickness [bottom] µm : Female	0.86
						Corneocyte thickness [bottom] CV (%) : Female	30
						Corneocyte width [bottom] µm : Female	29.6
						Corneocyte width [bottom] CV (%) : Female	5.9
						Corneocyte length [bottom] µm : Female	36.4
						Corneocyte length [bottom] CV (%) : Female	5.7
						Hydration level (% water volume) [bottom] : Female	66.4
						Hydration level (% water volume) [bottom] CV (%) : Female	4
						SC lipid viscosity [bottom] centipose : Female	75
						SC lipid viscosity [bottom] CV (%) : Female	0
						Viable Epidermis thickness µm : Female	45.655
						Viable Epidermis thickness CV (%) : Female	15
						Dermis thickness µm : Female	1240
						Dermis thickness CV (%) : Female	20
						Subcutis thickness mm : Female	6.93
						Subcutis thickness CV (%) : Female	34.9
						Muscle thickness mm : Female	19.3
						Muscle thickness CV (%) : Female	6.22
						Dermis regional blood flow scalar : Female	1.03512
						Dermis regional blood flow scalar CV (%) : Female	0
						Subcutis regional blood flow scalar : Female	1
						Subcutis regional blood flow scalar CV (%) : Female	0
						Muscle regional blood flow scalar : Female	1
						Muscle regional blood flow scalar CV (%) : Female	0
						MPMLA - Custom
						Skin surface pH : Female	5.2
						Skin surface pH CV (%) : Female	8.4
						Skin temperature °C : Female	32
						Skin temperature CV (%) : Female	0
						Shape of corneocyte : Male	Cuboid (brick)
						Shape of corneocyte : Female	Cuboid (brick)
						Number of SC layers : Female	18
						Number of SC layers CV (%) : Female	22.7
						Water density gm/cm3 : Female	1
						Water density CV (%) : Female	0
						SC lipids density gm/cm3 : Female	0.9
						SC lipids density CV (%) : Female	0
						SC proteins density gm/cm3 : Female	1.37
						SC proteins density CV (%) : Female	0
						Intercellular lipid thickness of SC µm : Female	0.091
						Intercellular lipid thickness of SC CV (%) : Female	0
						Tortuosity : Female	User Defined
						Tortuosity of lipid diffusion pathway of SC : Female	12.7
						Tortuosity of lipid diffusion pathway of SC CV (%) : Female	18
						Hair follicle diameter µm : Female	105.3
						Hair follicle diameter CV (%) : Female	60
						Hair follicle density N/cm2 : Female	29
						Hair follicle density CV (%) : Female	31
						Hair follicle depth µm : Female	446.5
						Hair follicle depth CV (%) : Female	0
						Hair shaft diameter µm : Female	18.2
						Hair shaft diameter CV (%) : Female	37
						Sebum viscosity centipose : Female	40
						Sebum viscosity CV (%) : Female	0
						Corneocyte pH [top] : Female	6.8
						Corneocyte pH [top] CV (%) : Female	6.8
						Corneocyte thickness [top] µm : Female	0.59
						Corneocyte thickness [top] CV (%) : Female	30
						Corneocyte width [top] µm : Female	29.6
						Corneocyte width [top] CV (%) : Female	5.9
						Corneocyte length [top] µm : Female	36.4
						Corneocyte length [top] CV (%) : Female	5.7
						Hydration level (% water volume) [top] : Female	33.9
						Hydration level (% water volume) [top] CV (%) : Female	9
						SC lipid viscosity [top] centipose : Female	75
						SC lipid viscosity [top] CV (%) : Female	0
						Corneocyte pH [upper mid] : Female	6.8
						Corneocyte pH [upper mid] CV (%) : Female	6.8
						Corneocyte thickness [upper mid] µm : Female	0.67
						Corneocyte thickness [upper mid] CV (%) : Female	30
						Corneocyte width [upper mid] µm : Female	29.6
						Corneocyte width [upper mid] CV (%) : Female	5.9
						Corneocyte length [upper mid] µm : Female	36.4
						Corneocyte length [upper mid] CV (%) : Female	5.7
						Hydration level (% water volume) [upper mid] : Female	44.6987
						Hydration level (% water volume) [upper mid] CV (%) : Female	6
						SC lipid viscosity [upper mid] centipose : Female	75
						SC lipid viscosity [upper mid] CV (%) : Female	0
						Corneocyte pH [lower mid] : Female	6.8
						Corneocyte pH [lower mid] CV (%) : Female	6.8
						Corneocyte thickness [lower mid] µm : Female	0.76
						Corneocyte thickness [lower mid] CV (%) : Female	30
						Corneocyte width [lower mid] µm : Female	29.6
						Corneocyte width [lower mid] CV (%) : Female	5.9
						Corneocyte length [lower mid] µm : Female	36.4
						Corneocyte length [lower mid] CV (%) : Female	5.7
						Hydration level (% water volume) [lower mid] : Female	55.5388
						Hydration level (% water volume) [lower mid] CV (%) : Female	5
						SC lipid viscosity [lower mid] centipose : Female	75
						SC lipid viscosity [lower mid] CV (%) : Female	0
						Corneocyte pH [bottom] : Female	6.8
						Corneocyte pH [bottom] CV (%) : Female	6.8
						Corneocyte thickness [bottom] µm : Female	0.86
						Corneocyte thickness [bottom] CV (%) : Female	30
						Corneocyte width [bottom] µm : Female	29.6
						Corneocyte width [bottom] CV (%) : Female	5.9
						Corneocyte length [bottom] µm : Female	36.4
						Corneocyte length [bottom] CV (%) : Female	5.7
						Hydration level (% water volume) [bottom] : Female	66.4
						Hydration level (% water volume) [bottom] CV (%) : Female	4
						SC lipid viscosity [bottom] centipose : Female	75
						SC lipid viscosity [bottom] CV (%) : Female	0
						Viable Epidermis thickness µm : Female	45.655
						Viable Epidermis thickness CV (%) : Female	15
						Dermis thickness µm : Female	1240
						Dermis thickness CV (%) : Female	20
						Subcutis thickness mm : Female	6.93
						Subcutis thickness CV (%) : Female	34.9
						Muscle thickness mm : Female	19.3
						Muscle thickness CV (%) : Female	6.22
						Dermis regional blood flow scalar : Female	1.03512
						Dermis regional blood flow scalar CV (%) : Female	0
						Subcutis regional blood flow scalar : Female	1
						Subcutis regional blood flow scalar CV (%) : Female	0
						Muscle regional blood flow scalar : Female	1
						Muscle regional blood flow scalar CV (%) : Female	0
						MPMLA - Abdomen
						Skin surface pH : Female	5.6
						Skin surface pH CV (%) : Female	2
						Skin temperature °C : Female	32
						Skin temperature CV (%) : Female	0
						Shape of corneocyte : Male	Cuboid (brick)
						Shape of corneocyte : Female	Cuboid (brick)
						Number of SC layers : Female	13
						Number of SC layers CV (%) : Female	10.5
						Water density gm/cm3 : Female	1
						Water density CV (%) : Female	0
						SC lipids density gm/cm3 : Female	0.9
						SC lipids density CV (%) : Female	0
						SC proteins density gm/cm3 : Female	1.37
						SC proteins density CV (%) : Female	0
						Intercellular lipid thickness of SC µm : Female	0.091
						Intercellular lipid thickness of SC CV (%) : Female	0
						Tortuosity : Female	User Defined
						Tortuosity of lipid diffusion pathway of SC : Female	12.7
						Tortuosity of lipid diffusion pathway of SC CV (%) : Female	18
						Hair follicle diameter µm : Female	70.2
						Hair follicle diameter CV (%) : Female	79
						Hair follicle density N/cm2 : Female	6
						Hair follicle density CV (%) : Female	61
						Hair follicle depth µm : Female	392.7
						Hair follicle depth CV (%) : Female	0
						Hair shaft diameter µm : Female	18
						Hair shaft diameter CV (%) : Female	34
						Sebum viscosity centipose : Female	40
						Sebum viscosity CV (%) : Female	0
						Corneocyte pH [top] : Female	6.8
						Corneocyte pH [top] CV (%) : Female	6.8
						Corneocyte thickness [top] µm : Female	0.63
						Corneocyte thickness [top] CV (%) : Female	23
						Corneocyte width [top] µm : Female	37.5
						Corneocyte width [top] CV (%) : Female	5.7
						Corneocyte length [top] µm : Female	45.6
						Corneocyte length [top] CV (%) : Female	5.7
						Hydration level (% water volume) [top] : Female	33.9
						Hydration level (% water volume) [top] CV (%) : Female	9
						SC lipid viscosity [top] centipose : Female	75
						SC lipid viscosity [top] CV (%) : Female	0
						Corneocyte pH [upper mid] : Female	6.8
						Corneocyte pH [upper mid] CV (%) : Female	6.8
						Corneocyte thickness [upper mid] µm : Female	0
						Corneocyte thickness [upper mid] CV (%) : Female	0
						Corneocyte width [upper mid] µm : Female	37.5
						Corneocyte width [upper mid] CV (%) : Female	5.7
						Corneocyte length [upper mid] µm : Female	45.6
						Corneocyte length [upper mid] CV (%) : Female	5.7
						Hydration level (% water volume) [upper mid] : Female	44.7
						Hydration level (% water volume) [upper mid] CV (%) : Female	6
						SC lipid viscosity [upper mid] centipose : Female	75
						SC lipid viscosity [upper mid] CV (%) : Female	0
						Corneocyte pH [lower mid] : Female	6.8
						Corneocyte pH [lower mid] CV (%) : Female	6.8
						Corneocyte thickness [lower mid] µm : Female	0
						Corneocyte thickness [lower mid] CV (%) : Female	0
						Corneocyte width [lower mid] µm : Female	37.5
						Corneocyte width [lower mid] CV (%) : Female	5.7
						Corneocyte length [lower mid] µm : Female	45.6
						Corneocyte length [lower mid] CV (%) : Female	5.7
						Hydration level (% water volume) [lower mid] : Female	55.5
						Hydration level (% water volume) [lower mid] CV (%) : Female	5
						SC lipid viscosity [lower mid] centipose : Female	75
						SC lipid viscosity [lower mid] CV (%) : Female	0
						Corneocyte pH [bottom] : Female	6.8
						Corneocyte pH [bottom] CV (%) : Female	6.8
						Corneocyte thickness [bottom] µm : Female	0
						Corneocyte thickness [bottom] CV (%) : Female	0
						Corneocyte width [bottom] µm : Female	37.5
						Corneocyte width [bottom] CV (%) : Female	5.7
						Corneocyte length [bottom] µm : Female	45.6
						Corneocyte length [bottom] CV (%) : Female	5.7
						Hydration level (% water volume) [bottom] : Female	66.4
						Hydration level (% water volume) [bottom] CV (%) : Female	4
						SC lipid viscosity [bottom] centipose : Female	75
						SC lipid viscosity [bottom] CV (%) : Female	0
						Viable Epidermis thickness µm : Female	50
						Viable Epidermis thickness CV (%) : Female	15
						Dermis thickness µm : Female	2114
						Dermis thickness CV (%) : Female	45
						Subcutis thickness mm : Female	29.4
						Subcutis thickness CV (%) : Female	35
						Muscle thickness mm : Female	12.56
						Muscle thickness CV (%) : Female	19
						Dermis regional blood flow scalar : Female	0.63
						Dermis regional blood flow scalar CV (%) : Female	0
						Subcutis regional blood flow scalar : Female	1
						Subcutis regional blood flow scalar CV (%) : Female	0
						Muscle regional blood flow scalar : Female	1
						Muscle regional blood flow scalar CV (%) : Female	0

## Sheet: Population Script
Brain Volume Script
function DefineBrainVolume(Age, HT, WT, isMale)_x000D_
-- The Equations defined in this script will only be used for individuals above the age of 17_x000D_
_x000D_
if isMale then_x000D_
BrVol = 1.390 - 0.0027 * Age_x000D_
else_x000D_
BrVol = 1.186 - 0.0015 * Age_x000D_
end_x000D_
_x000D_
return BrVol_x000D_
end_x000D_
Cardiac Output Script
function DefineCardiacOutput(age, WT, BSA)_x000D_
CI = 0.015150*age^2 - 2.712723*age + 261.584246_x000D_
CO = CI*BSA_x000D_
return CO_x000D_
end_x000D_
Fat Free Mass
function DefineFatFreeMass(Age, HT, WT, isMale, GW, BMI)_x000D_
--function to calculate fat free mass (FFM)_x000D_
_x000D_
if isMale then_x000D_
R = 0.0174*Age^2 - 1.79*Age + 512.8 --Resistance (in Ohm) for male_x000D_
X = -0.0029*Age^2 + 0.0359*Age + 63.09 --Reactance (in Ohm) for male_x000D_
else_x000D_
R = 0.011 * Age ^ 2 - 1.85 * Age + 629.5 --Resistance (in Ohm) for female_x000D_
X = -0.001 * Age ^ 2 - 0.23 * Age + 75.53 --Reactance (in Ohm) for female_x000D_
end_x000D_
FFM = -4.104 + (0.518 * HT^2) / R + 0.231 * WT + 0.13 * X_x000D_
if isMale then_x000D_
FFM = FFM + 4.229_x000D_
end_x000D_
return FFM_x000D_
end
Infant Weight and Milk Intake Script
function defineMilkIntake(PpT) _x000D_
-- define Milk intake as a function of PpT_x000D_
-- MilkIntake units is L/kg/day_x000D_
-- PpT is postpartum time in months_x000D_
if PpT <= 1 then_x000D_
MilkIntake = (0.181*PpT^2.411)/(0.114^2.411 + PpT^2.411)_x000D_
else_x000D_
MilkIntake = 0.004 + (0.208 - 0.004)*math.exp(-0.15*PpT)_x000D_
end_x000D_
return MilkIntake_x000D_
_x000D_
end_x000D_
_x000D_
function defineInfantWeight(PpT, isMale) _x000D_
-- define weight as a function of PpT_x000D_
-- WT is the infant body weight in kg_x000D_
-- PpT is postpartum time in months_x000D_
if isMale then_x000D_
WT = 9.5*PpT^1.06/(7.40+PpT^1.06)+3.34_x000D_
else_x000D_
WT = 9.28*PpT^1.05/(8.60+PpT^1.05)+3.28_x000D_
end_x000D_
_x000D_
return WT_x000D_
end
Milk Parameters Script
function defineMkVol(PpT, InfWT) _x000D_
-- define 24 hr milk volume/production as a function of PpT_x000D_
-- MkVol is milk volume in liters_x000D_
-- InfWT is infant body weight in kg _x000D_
-- PpT is postpartum time in months_x000D_
_x000D_
if PpT <= 6 then_x000D_
MkVol = (0.81*PpT^4.37)/(0.10^4.37 + PpT^4.37)_x000D_
else_x000D_
MkVol = 1.619*math.exp(-0.116* PpT)_x000D_
end_x000D_
return MkVol_x000D_
_x000D_
end_x000D_
_x000D_
function defineMilkpH(PpT, InfWT, MkVol) _x000D_
-- define milk pH as a function of PpT_x000D_
-- PpT is the postpartum Time in months_x000D_
-- InfWT is infant body weight in kg_x000D_
-- MkVol is the milk volume in Litre_x000D_
_x000D_
MilkpH = 0.433* math.exp(-13.079*PpT) + 7.167 * math.exp(0.0023*PpT)_x000D_
_x000D_
return MilkpH_x000D_
end_x000D_
_x000D_
function defineMilkFat(PpT, InfWT) _x000D_
-- define milk Fat as a function of PpT_x000D_
-- MilkFat is milk fat % composition_x000D_
-- InfWT is infant body weight in kg_x000D_
-- PpT is postpartum time in months_x000D_
MilkFat = 3.69 *(1 + 0.012083 *PpT + 0.000171 *PpT^2)_x000D_
_x000D_
return MilkFat _x000D_
end_x000D_
Postpartum Breast Volume Script
function DefinePostpartumBreastVol(PpT, HT, WT)
-- postpartumBreastVol is breast volume in liters
-- PpT is postpartum time in months
-- HT is maternal height in cm
-- WT is maternal weight in kg
local postpartumBreastVol = -0.024*PpT + 1.549
return postpartumBreastVol
end
Postpartum Cardiac Output Script
function DefinePostpartumCardiacOutput(PpT, Age, HT, WT, BSA)_x000D_
-- CardiacOutput is cardiac output in liters per hour_x000D_
-- PpT is postpartum time in months_x000D_
-- Age is maternal age in years_x000D_
-- HT is maternal height in cm_x000D_
-- WT is maternal weight in kg_x000D_
-- BSA is maternal body surface area in m^2_x000D_
_x000D_
local PostpartumCardiacOutput = 109.51 * math.exp(-2.79 * PpT) + 292.91 * math.exp(0.011 * PpT)_x000D_
_x000D_
return PostpartumCardiacOutput_x000D_
end
Postpartum Tissue Volumes Script
function DefinePostpartumTissueVolume(tissue, PpT, Age, HT, WT)_x000D_
-- PpT is postpartum age in months_x000D_
-- Age is maternal age in years_x000D_
-- HT is maternal height in cm_x000D_
-- WT is maternal bodyweight in kg_x000D_
_x000D_
local volume = 0_x000D_
if tissue == sc.TISSUE_PLASMA then_x000D_
volume = 2.46 + 0.350 * ( 0.4767^ PpT )_x000D_
end_x000D_
return volume -- Litres_x000D_
end
Postpartum GFR Script
function DefinePostpartumGFR(SerCr, PpT, HT, WT, BSA)
-- define Postpartum Glomerular filteration rate in ml/min*1.73m2
-- SerCr is Serum creatinine in umol/L
-- PpT is postpartum time in months.
-- HT is the body height in cm
-- WT is the body weight in kg
-- BSA is the body surface area in m2
local PostpartumGFR = 190.66*(1- 0.3787*PpT+ 0.1138*PpT^2 - 0.01224*PpT^3+ 0.0004374*PpT^4)* (1.73/BSA)
return PostpartumGFR
end
Postpartum HCT Script
function DefinePostpartumHct(PpT, Age, WT) _x000D_
-- Postpartum Haematocrit (%) as a function of PpT_x000D_
-- PpT is postpartum age in months_x000D_
-- Age is maternal age in years_x000D_
-- WT is maternal bodyweight in kg_x000D_
local PostpartumHct = 31.17 + ( (38.74 - 31.17) *PpT^ 2.49 / (0.133^ 2.49 + PpT^ 2.49) )_x000D_
_x000D_
return PostpartumHct_x000D_
end
Postpartum Binding Proteins Script
function DefinePostpartumAAG(PpT, Age, WT)_x000D_
-- define Maternal Human Alpha-1 acid glycoprotein concentrations as a function of PpT (g/L)_x000D_
-- PpT is postpartum time in months. _x000D_
-- Age is the maternal age in years_x000D_
-- WT is maternal body weight in kg_x000D_
_x000D_
local PostpartumAAG = 0.58+(((2.276*(PpT/0.645)^(1.969-1)))*(0.71*(math.exp(-((PpT/0.645)^1.969)))))_x000D_
_x000D_
return PostpartumAAG_x000D_
_x000D_
end_x000D_
_x000D_
_x000D_
function DefinePostpartumHSA(PpT, Age, WT)_x000D_
-- define Maternal Human Serum Albumin concentrations as a function of PpT (g/L)_x000D_
-- PpT is postpartum time in months. _x000D_
-- Age is the maternal age in years_x000D_
-- WT is maternal body weight in kg_x000D_
_x000D_
local PostpartumHSA = 32.7+(0.27/(1+math.exp(-7.16*(PpT-0.866))))*45_x000D_
_x000D_
return PostpartumHSA_x000D_
_x000D_
end

## Sheet: PD Inputs
Substrate (Unit 1)
Property	Value
Compound Name	Tafamidis
PD Input Type	Total concentration
PKPD Input Compartment	Plasma
Effect Compartment	Unused
Time Summary	Unused
xTransform	Identity
Effect Model	Custom Model Script	Custom Model Script
Baseline Model	Additive

## Sheet: PD Custom Model Script
Custom Model Script Position	Substrate: PD Unit 1: Response Model
Custom Model Script	function popSimSetup(...)_x000D_
	sc:setNUserOdes(7)_x000D_
	sc:setUserStateName(1, "Single molecule of Tafamidis - TTR complex") -- (μM)_x000D_
	sc:setUserStateName(2, "Double molecule of Tafamidis - TTR complex") -- (μM)_x000D_
	sc:setUserStateName(3, "Free TTR concentration") -- (μM)_x000D_
	sc:setUserStateName(4, "Monomer concentration") -- (μM)_x000D_
	sc:setUserStateName(5, "Single molecule of Tafamidis - Albumin complex") -- (μM)_x000D_
	sc:setUserStateName(6, "Free Albumin concentration") -- (μM)_x000D_
	sc:setUserStateName(7, "Free drug concentration") -- (μM)_x000D_
	sc:setUserStateName(8, "Bound TTR") -- (μM)_x000D_
	sc:setUserStateName(9, "Total TTR") -- (μM)_x000D_
	_x000D_
	sc:setParameterName(1, "TTR Synthesis rate") -- (μM/h)_x000D_
	sc:setParameterName(2, "TTR degradation rate") -- (1/h)_x000D_
	sc:setParameterName(3, "Dissociation rate of unbound TTR") -- Dissociation rate of unbound TTR to monomers (1/h)_x000D_
	sc:setParameterName(4, "Association rate of unbound TTR") -- Association rate of unbound TTR from monomers (μM^-3 * h^-1)_x000D_
	sc:setParameterName(5, "Monomer degradation rate") -- Irreversible elimination rate of monomers (1/h)_x000D_
	sc:setParameterName(6, "Association rate constant for first tafamidis-TTR binding") -- (μM^-1 * h^-1)_x000D_
	sc:setParameterName(7, "Dissociation rate constant for first tafamidis-TTR binding") -- (1/h)_x000D_
	sc:setParameterName(8, "Association rate constant for second tafamidis-TTR binding") -- (μM^-1 * h^-1)_x000D_
	sc:setParameterName(9, "Dissociation rate constant for second tafamidis-TTR binding") -- (1/h)_x000D_
	sc:setParameterName(10, "Association rate constant for tafamidis-albumin binding") -- (μM^-1 * s^-1)_x000D_
	sc:setParameterName(11, "Dissociation rate constant for tafamidis-albumin binding") -- (1/s)_x000D_
	sc:setParameterName(12, "Individual albumin concentration") -- (μM)based on healthy caucassian simcyp population_x000D_
	return states, params_x000D_
	end_x000D_
	_x000D_
	function individualSetup(...)_x000D_
	local params = simcyp.CustomParameters()_x000D_
	-- Patient specific parameters_x000D_
	local patient_synthesis_and_degradation_rates_table = {_x000D_
	{0,0}, -- Patient 0_x000D_
	{0.098274765, 0.015599744}, -- Patient 1 TTR concentration: 6.300 (μM)_x000D_
	{0.08934705, 0.023197852}, -- Patient 2 TTR concentration: 3.851 (μM)_x000D_
	{0.088828345, 0.02134827}, -- Patient 3 TTR concentration: 4.161 (μM)_x000D_
	{0.086720324, 0.02833187}, -- Patient 4 TTR concentration: 3.061 (μM)_x000D_
	{0.093612972, 0.017874036}, -- Patient 5 TTR concentration: 5.237 (μM)_x000D_
	{0.09032345, 0.016821943}, -- Patient 6 TTR concentration: 5.369 (μM)_x000D_
	{0.098823533, 0.013755775}, -- Patient 7 TTR concentration: 7.184 (μM)_x000D_
	{0.096938652, 0.016522241}, -- Patient 8 TTR concentration: 5.867 (μM)_x000D_
	{0.097610791, 0.018947115}, -- Patient 9 TTR concentration: 5.152 (μM)_x000D_
	{0.090586344, 0.020690342}, -- Patient 10 TTR concentration: 4.378 (μM)_x000D_
	{0.091644791, 0.01711909}, -- Patient 11 TTR concentration: 5.353 (μM)_x000D_
	{0.097223292, 0.016557065}, -- Patient 12 TTR concentration: 5.870 (μM)_x000D_
	{0.090158856, 0.020920587}, -- Patient 13 TTR concentration: 4.309 (μM)_x000D_
	{0.08762943, 0.01607184}, -- Patient 14 TTR concentration: 5.452 (μM)_x000D_
	{0.088231829, 0.019360376}, -- Patient 15 TTR concentration: 4.557 (μM)_x000D_
	{0.092693381, 0.019022058}, -- Patient 16 TTR concentration: 4.873 (μM)_x000D_
	{0.093396252, 0.015083833}, -- Patient 17 TTR concentration: 6.191 (μM)_x000D_
	{0.099642671, 0.015063841}, -- Patient 18 TTR concentration: 6.614 (μM)_x000D_
	{0.094942884, 0.01654143}, -- Patient 19 TTR concentration: 5.740 (μM)_x000D_
	{0.097456425, 0.015510181}, -- Patient 20 TTR concentration: 6.283 (μM)_x000D_
	{0.098408399, 0.013098644}, -- Patient 21 TTR concentration: 7.512 (μM)_x000D_
	{0.101319506, 0.015128306}, -- Patient 22 TTR concentration: 6.697 (μM)_x000D_
	{0.091696066, 0.016738084}, -- Patient 23 TTR concentration: 5.478 (μM)_x000D_
	{0.097680873, 0.017382859}, -- Patient 24 TTR concentration: 5.619 (μM)_x000D_
	{0.096866445, 0.014774395}, -- Patient 25 TTR concentration: 6.556 (μM)_x000D_
	{0.098317866, 0.01396194}, -- Patient 26 TTR concentration: 7.041 (μM)_x000D_
	{0.089049769, 0.020835372}, -- Patient 27 TTR concentration: 4.273 (μM)_x000D_
	{0.088789839, 0.021414132}, -- Patient 28 TTR concentration: 4.146 (μM)_x000D_
	{0.10033951, 0.0141965}, -- Patient 29 TTR concentration: 7.067 (μM)_x000D_
	{0.096185628, 0.015841171} -- Patient 30 TTR concentration: 6.072 (μM)_x000D_
	}_x000D_
	_x000D_
	--Each patient has different baseline TTR concentration (TTR_conc = synthesis_rate / degradation rate). Based on Ingenbleek et.al. TTR concentration dataset._x000D_
	sc:setParameter(1, patient_synthesis_and_degradation_rates_table[sc:GetIndividualValueByID("idIndividualNo")+1][1]) -- Synthesis rate_x000D_
	sc:setParameter(2, patient_synthesis_and_degradation_rates_table[sc:GetIndividualValueByID("idIndividualNo")+1][2]) -- Degradation rate_x000D_
	_x000D_
	_x000D_
	-- Remaining parameters fixed for all patients_x000D_
	_x000D_
	sc:setParameter(3, 0.0024) -- Dissociation rate of unbound TTR to monomers (1/h)_x000D_
	sc:setParameter(4, 360000) -- Association rate of unbound TTR from monomers (μM^-3 * h^-1)_x000D_
	sc:setParameter(5, 0.016) -- Irreversible elimination rate of monomers (1/h). Value is a guess as no data is available. Model is not sensitive to changeof this parameter._x000D_
	sc:setParameter(12, (sc:getIndivHSA()/66500*1000000)) -- Individual albumin concentration (μM). Molar_conc= Mass_conc / MW_x000D_
	_x000D_
	return params_x000D_
	end_x000D_
	_x000D_
	function compoundSetup(...)_x000D_
	local params = simcyp.CustomParameters()_x000D_
	-- Binding constants assigned as kinetic stabilizer parameters (drug)_x000D_
	_x000D_
	-- Rates from "Blinded potency comparison of transthyretin kinetic stabilisers by subunit exchange in human plasma" by Nelson et.al. 2020_x000D_
	sc:setParameter(6, 16200) -- First association rate constant (μM^-1 * h^-1). From Corrazza et.al_x000D_
	sc:setParameter(7, 50.2) -- First dissociation rate constant (1/h). Fit based Nelson et.al 2020 KD and Corrazza 2019 kon1._x000D_
	--sc:setParameter(7, 28.8) -- First dissociation rate constant (1/h). From Corrazza 2019, if applied delete line above_x000D_
	sc:setParameter(8, 12600) -- Second association rate constant (μM^-1 * h^-1)_x000D_
	sc:setParameter(9, 2998.8) -- Second dissociation rate constant (1/h). Fit based on Nelson et.al 2020 KD and Corrazza 2019 kon2._x000D_
	--sc:setParameter(9, 216) -- Second dissociation rate constant (1/h) From Corrazza 2019, if applied delete line above_x000D_
	sc:setParameter(10, 1000) -- Albumin association rate constant (μM^-1 * h^-1). Fit based on FDA and Nelson et.al. 2020 equilibrium constant (KD) = 1.8 uM_x000D_
	sc:setParameter(11, 1800) -- Albumin dissociation rate constant (1/h)_x000D_
	_x000D_
	_x000D_
	--Rates from "Binding of Monovalent and Bivalent Ligands by Transthyretin Causes Different Short- and Long-Distance Conformational Changes" by Corrazza et.al 2019_x000D_
	--sc:setParameter(6, 16200) -- First association rate constant (μM^-1 * h^-1)_x000D_
	--sc:setParameter(7, 28.8) -- First dissociation rate constant (1/h) _x000D_
	--sc:setParameter(8, 12600) -- Second association rate constant (μM^-1 * h^-1)_x000D_
	--sc:setParameter(9, 216) -- Second dissociation rate constant (1/h)_x000D_
	_x000D_
	return params_x000D_
	end_x000D_
	_x000D_
	_x000D_
	function odeInitStep(xin, su, P, ...)_x000D_
	-- Initial values for ODEs_x000D_
	su[1] = 0 -- Initial single bound TTR-tafamidis complex concentration (μM)_x000D_
	su[2] = 0 -- Initial double bound TTR-tafamidis complex concentration (μM)_x000D_
	su[3] = P[1]/P[2] -- Initial free TTR concentration from patient data (μM). (TTR_conc = synthesis_rate / degradation rate)_x000D_
	su[4] = ((P[3]/P[4])*(P[1]/P[2]))^(1/4) -- Initial monomer concentration (μM). Value is a guess as no information on baseline monomer concentration is available. Model is not sensitive to modification of this value, ss concentration of monomer is reached quickly in simulation._x000D_
	su[5] = 0 -- Initial bound albumin-tafamidis concentration (μM)_x000D_
	su[6] = P[12] -- Initial free Albumin concentration (μM)_x000D_
	_x000D_
	return _x000D_
	end_x000D_
	_x000D_
	function odeRateStep(t, xin, su, gu, P, ...)_x000D_
	-- local definition of parameters for ODEs based on global parameters_x000D_
	local r = P[1] _x000D_
	local Tdeg = P[2]_x000D_
	local kdiss = P[3] --Tafamidis concentration dependent dissoiation constant (h^-1)
	local ka = P[4] -- Association rate of unbound TTR from monomers (μM^-3 * h^-1)_x000D_
	local T_bound_deg = P[2]*0.735 -- Irreversible elimination rate of bound TTR-tafamidis complexes from plasma compartment (1/h). Calculated by fitting to TTR concentration being 32% higher in steady state tafamidis concentration when compared to baseline concentration assuming that ss is dependent only on rate of synthesis and degradation (Ulaszek et.al 2023)_x000D_
	local Mdeg = P[5] -- Irreversible elimination rate of monomers (1/h)_x000D_
	local kon1 = P[6] -- First kon rate constant (μM^-1 * h^-1)_x000D_
	local koff1 = P[7] -- First koff rate constant(1/h)_x000D_
	local kon2 = P[8] -- Second kon rate constant (μM^-1 * h^-1)_x000D_
	local koff2 = P[9] -- Second koff rate constant(1/h)_x000D_
	local albumin_kon = P[10] -- Albumin association rate constant (μM^-1 * h^-1)_x000D_
	local albumin_koff = P[11] -- Albumin dissociation rate constant (μM^)_x000D_
	_x000D_
	_x000D_
	-- Differential equation step for ODEs_x000D_
	gu[1] = -T_bound_deg * su[1] + kon1 * (xin - (su[1] + 2 * su[2] + su[5])) * su[3] - koff1 * su[1] + koff2 * su[2] - kon2 * (xin - (su[1] + 2 * su[2] + su[5])) * su[1] -- Single molecule of Tafamidis-TTR complex (μM)_x000D_
	gu[2] = -T_bound_deg * su[2] + kon2 * (xin - (su[1] + 2 * su[2] + su[5])) * su[1] - koff2 * su[2] -- Double molecule of Tafamidis-TTR complex (μM)_x000D_
	gu[3] = r + ka * su[4]^4 - (kdiss + Tdeg) * su[3] - kon1 * (xin - (su[1] + 2 * su[2] + su[5])) * su[3] + koff1 * su[1] -- Free TTR concentration (μM)_x000D_
	gu[4] = 4 * kdiss * su[3] - 4 * ka * su[4]^4 - Mdeg * su[4] -- Monomer concentration (μM)_x000D_
	gu[5] = albumin_kon * (xin - (su[1] + 2 * su[2] + su[5])) * su[6] - albumin_koff * su[5] -- Single molecule of Tafamidis-Albumin complex (μM)_x000D_
	gu[6] = -albumin_kon * (xin - (su[1] + 2 * su[2] + su[5])) * su[6] + albumin_koff * su[5] -- Free Albumin concentration (μM)_x000D_
	_x000D_
	_x000D_
	_x000D_
	return_x000D_
	end_x000D_
	_x000D_
	_x000D_
	_x000D_
	_x000D_

## Sheet: PD Custom ODE
Summary Statistics
	From	To	Rmin	t(Rmin)	Rmax	t(Rmax)	AUCR	AUCRcorr
Single molecule of Tafamidis - TTR complex	2184	2544	0.0300547	360	5.96525	28.7712	715.645	715.645
Double molecule of Tafamidis - TTR complex	2184	2544	3.50259e-06	360	1.46328	1.8048	52.9439	52.9439
Free TTR concentration	2184	2544	0.295429	1.8048	5.6082	263.582	1536.82	-458.473
Monomer concentration	2184	2544	0.00581669	3.5856	0.0122721	268.67	3.97364	-0.99815
Single molecule of Tafamidis - Albumin complex	2184	2544	0.00661113	360	22.8223	1.8048	865.984	865.984
Free Albumin concentration	2184	2544	658.112	1.8048	680.928	360	244270	-865.984
Free drug concentration	2184	2544	0	0.024	0	0.024	0	0
Bound TTR	2184	2544	0	0.024	0	0.024	0	0
Total TTR	2184	2544	0	0.024	0	0.024	0	0
Population Statistics
Time (h)			0	0.2544	0.5088	0.7632	1.0176	1.272	1.5264	1.7808	2.0352	2.2896	2.544	2.7984	3.0528	3.3072	3.5616	3.816	4.0704	4.3248	4.5792	4.8336	5.088	5.3424	5.5968	5.8512	6.1056	6.36	6.6144	6.8688	7.1232	7.3776	7.632	7.8864	8.1408	8.3952	8.6496	8.904	9.1584	9.4128	9.6672	9.9216	10.176	10.4304	10.6848	10.9392	11.1936	11.448	11.7024
Single molecule of Tafamidis - TTR complex Mean			0	1.452	3.3095	4.01553	4.25223	4.34157	4.38065	4.39983	4.41014	4.4161	4.41977	4.42215	4.42377	4.42491	4.42573	4.42631	4.4267	4.42695	4.42707	4.42707	4.42696	4.42675	4.42643	4.42602	4.42551	4.4249	4.4242	4.4234	4.42251	4.42152	4.42044	4.41926	4.41799	4.41662	4.41515	4.41359	4.41194	4.41019	4.40834	4.4064	4.40436	4.40223	4.4	4.39768	4.39526	4.39274	4.39013
Single molecule of Tafamidis - TTR complex 95th ptile			0	2.41143	4.33406	5.03647	5.33775	5.45077	5.49743	5.5173	5.5318	5.54493	5.55185	5.55505	5.55593	5.55527	5.55359	5.55117	5.54822	5.54486	5.54119	5.53725	5.5331	5.52875	5.52422	5.51954	5.51469	5.5097	5.50457	5.49929	5.49388	5.48833	5.48264	5.47684	5.47117	5.46536	5.45943	5.45336	5.44717	5.44084	5.43439	5.4278	5.42109	5.41425	5.40729	5.40019	5.39297	5.38563	5.37815
Single molecule of Tafamidis - TTR complex 5th ptile			0	0.756069	2.34554	3.00513	3.13845	3.18474	3.20697	3.21953	3.22758	3.23328	3.23766	3.24126	3.24437	3.24717	3.24976	3.25218	3.25449	3.2567	3.25883	3.26088	3.26286	3.26477	3.26661	3.26839	3.2701	3.27175	3.27334	3.27486	3.27631	3.27771	3.27904	3.2803	3.2815	3.28263	3.2837	3.28471	3.28565	3.28652	3.28733	3.28808	3.28875	3.28937	3.28991	3.29039	3.29081	3.29116	3.29144
Time (h)			0	0.2544	0.5088	0.7632	1.0176	1.272	1.5264	1.7808	2.0352	2.2896	2.544	2.7984	3.0528	3.3072	3.5616	3.816	4.0704	4.3248	4.5792	4.8336	5.088	5.3424	5.5968	5.8512	6.1056	6.36	6.6144	6.8688	7.1232	7.3776	7.632	7.8864	8.1408	8.3952	8.6496	8.904	9.1584	9.4128	9.6672	9.9216	10.176	10.4304	10.6848	10.9392	11.1936	11.448	11.7024
Double molecule of Tafamidis - TTR complex Mean			0	0.00996809	0.0872882	0.182629	0.248899	0.287056	0.307422	0.317678	0.322302	0.323809	0.323585	0.322387	0.32063	0.31855	0.316279	0.313897	0.31145	0.308966	0.306463	0.303952	0.30144	0.298932	0.29643	0.293937	0.291453	0.28898	0.286518	0.284068	0.281629	0.279203	0.276789	0.274387	0.271998	0.269622	0.267258	0.264907	0.262568	0.260243	0.25793	0.255631	0.253344	0.251071	0.24881	0.246563	0.244329	0.242108	0.2399
Double molecule of Tafamidis - TTR complex 95th ptile			0	0.0276373	0.178969	0.313761	0.387607	0.415958	0.438276	0.454545	0.466038	0.470686	0.471531	0.470278	0.467868	0.46482	0.461421	0.457831	0.454138	0.450395	0.446628	0.442855	0.439084	0.435322	0.431571	0.427833	0.424109	0.4204	0.416707	0.413029	0.409368	0.405722	0.402093	0.39848	0.394947	0.391441	0.38795	0.384475	0.381016	0.377573	0.374147	0.370736	0.367343	0.363966	0.360605	0.357262	0.353935	0.350625	0.347332
Double molecule of Tafamidis - TTR complex 5th ptile			0	0.0014962	0.025974	0.0792566	0.126408	0.156841	0.178962	0.19425	0.202754	0.207062	0.208895	0.209303	0.208897	0.20802	0.206874	0.20557	0.204178	0.202736	0.201267	0.199785	0.198291	0.196715	0.195144	0.193578	0.192019	0.190468	0.188924	0.187388	0.18586	0.18434	0.182829	0.181325	0.17983	0.178344	0.176865	0.175396	0.173934	0.172481	0.170592	0.168709	0.166842	0.164991	0.163156	0.161337	0.159534	0.157747	0.155976
Time (h)			0	0.2544	0.5088	0.7632	1.0176	1.272	1.5264	1.7808	2.0352	2.2896	2.544	2.7984	3.0528	3.3072	3.5616	3.816	4.0704	4.3248	4.5792	4.8336	5.088	5.3424	5.5968	5.8512	6.1056	6.36	6.6144	6.8688	7.1232	7.3776	7.632	7.8864	8.1408	8.3952	8.6496	8.904	9.1584	9.4128	9.6672	9.9216	10.176	10.4304	10.6848	10.9392	11.1936	11.448	11.7024
Free TTR concentration Mean			5.54248	4.08153	2.15	1.35333	1.0555	0.933291	0.879163	0.855032	0.845401	0.843213	0.845023	0.849065	0.854403	0.860522	0.867132	0.874063	0.881217	0.888532	0.895971	0.90351	0.911134	0.918833	0.926602	0.934436	0.942333	0.950291	0.958308	0.966384	0.974519	0.982712	0.990963	0.999272	1.00764	1.01606	1.02455	1.03309	1.04169	1.05034	1.05906	1.06783	1.07666	1.08555	1.0945	1.1035	1.11256	1.12168	1.13086
Free TTR concentration 95th ptile			7.13184	5.66313	3.67213	2.33452	1.67789	1.45804	1.3615	1.33957	1.33641	1.32974	1.33986	1.35156	1.36371	1.37512	1.38622	1.39752	1.40895	1.42066	1.43261	1.44465	1.45678	1.46899	1.48128	1.49366	1.50612	1.51867	1.53129	1.544	1.55679	1.56966	1.58261	1.59539	1.608	1.62067	1.63341	1.64622	1.6591	1.67205	1.68506	1.69814	1.71128	1.7245	1.73777	1.75111	1.76452	1.77799	1.79152
Free TTR concentration 5th ptile			3.98418	2.41259	0.880045	0.573091	0.485697	0.44162	0.418856	0.408175	0.399979	0.39589	0.395295	0.396544	0.39876	0.401388	0.404376	0.407585	0.410936	0.414381	0.417895	0.421459	0.425066	0.428709	0.432384	0.436091	0.439828	0.443593	0.447388	0.451212	0.455064	0.458946	0.462856	0.466796	0.470765	0.474764	0.478793	0.482851	0.48694	0.491059	0.495209	0.49939	0.503601	0.507843	0.512117	0.516423	0.52076	0.525129	0.52953
Time (h)			0	0.2544	0.5088	0.7632	1.0176	1.272	1.5264	1.7808	2.0352	2.2896	2.544	2.7984	3.0528	3.3072	3.5616	3.816	4.0704	4.3248	4.5792	4.8336	5.088	5.3424	5.5968	5.8512	6.1056	6.36	6.6144	6.8688	7.1232	7.3776	7.632	7.8864	8.1408	8.3952	8.6496	8.904	9.1584	9.4128	9.6672	9.9216	10.176	10.4304	10.6848	10.9392	11.1936	11.448	11.7024
Monomer concentration Mean			0.0138105	0.0119074	0.0104831	0.0093578	0.00864132	0.00820115	0.00793084	0.00776547	0.00766591	0.00760805	0.00757674	0.0075624	0.00755894	0.00756249	0.00757056	0.00758158	0.00759453	0.00760875	0.00762382	0.00763945	0.00765545	0.00767172	0.00768816	0.00770472	0.00772137	0.00773808	0.00775484	0.00777163	0.00778845	0.00780529	0.00782215	0.00783903	0.00785591	0.00787281	0.00788972	0.00790664	0.00792357	0.00794051	0.00795745	0.00797441	0.00799137	0.00800833	0.0080253	0.00804228	0.00805926	0.00807625	0.00809324
Monomer concentration 95th ptile			0.0147664	0.0127504	0.0115791	0.0105744	0.0096751	0.00911495	0.00883542	0.00867657	0.00861959	0.00859898	0.00858591	0.00859327	0.00861096	0.00862997	0.00864849	0.00866591	0.0086837	0.00870167	0.00871997	0.00873859	0.00875723	0.00877589	0.00879455	0.00881323	0.00883191	0.0088506	0.00886929	0.00888798	0.00890667	0.00892537	0.00894406	0.00896276	0.00898104	0.008999	0.00901696	0.0090349	0.00905283	0.00907075	0.00908866	0.00910655	0.00912443	0.00914229	0.00916013	0.00917796	0.00919577	0.00921356	0.00923133
Monomer concentration 5th ptile			0.0127646	0.0109431	0.00929302	0.00819938	0.00756045	0.00717073	0.0069272	0.00673631	0.00660479	0.00651582	0.00645768	0.00640927	0.00637501	0.00635493	0.00634501	0.00634232	0.00634424	0.00634969	0.00635781	0.00636782	0.00637916	0.00639144	0.00640438	0.00641778	0.0064315	0.00644545	0.00645956	0.00647377	0.00648807	0.00650243	0.00651683	0.00653126	0.00654571	0.00656019	0.00657468	0.00658919	0.00660371	0.00661824	0.00663278	0.00664734	0.0066619	0.00667648	0.00669107	0.00670566	0.00672027	0.00673489	0.00674951
Time (h)			0	0.2544	0.5088	0.7632	1.0176	1.272	1.5264	1.7808	2.0352	2.2896	2.544	2.7984	3.0528	3.3072	3.5616	3.816	4.0704	4.3248	4.5792	4.8336	5.088	5.3424	5.5968	5.8512	6.1056	6.36	6.6144	6.8688	7.1232	7.3776	7.632	7.8864	8.1408	8.3952	8.6496	8.904	9.1584	9.4128	9.6672	9.9216	10.176	10.4304	10.6848	10.9392	11.1936	11.448	11.7024
Single molecule of Tafamidis - Albumin complex Mean			0	0.516952	2.21573	4.01139	5.22225	5.91646	6.28654	6.47134	6.55205	6.5749	6.56566	6.53841	6.50094	6.4576	6.41088	6.36223	6.31253	6.26229	6.21184	6.16139	6.11104	6.0609	6.011	5.96139	5.91208	5.86308	5.81441	5.76607	5.71806	5.67039	5.62305	5.57605	5.52939	5.48306	5.43706	5.3914	5.34606	5.30106	5.25639	5.21204	5.16802	5.12433	5.08096	5.03791	4.99519	4.95278	4.91069
Single molecule of Tafamidis - Albumin complex 95th ptile			0	0.97512	3.98638	6.6014	7.77841	8.7446	9.26188	9.51335	9.60345	9.60672	9.56779	9.50888	9.44067	9.36828	9.29414	9.21941	9.14465	9.07012	8.99596	8.92221	8.84891	8.77608	8.70371	8.63181	8.56038	8.48941	8.41891	8.34887	8.2793	8.21018	8.14152	8.07331	8.00555	7.93825	7.8714	7.80499	7.73902	7.6735	7.60842	7.54378	7.47958	7.41581	7.35247	7.28956	7.22709	7.16504	7.10342
Single molecule of Tafamidis - Albumin complex 5th ptile			0	0.184461	0.894645	2.02012	3.14472	3.75688	4.09319	4.27089	4.38678	4.45481	4.48374	4.45035	4.41307	4.37529	4.33741	4.29963	4.26205	4.22472	4.18767	4.1509	4.11443	4.07825	4.04236	4.00678	3.97149	3.93649	3.90179	3.86738	3.83326	3.79944	3.76589	3.73264	3.69967	3.66698	3.63458	3.60246	3.57061	3.53905	3.50776	3.47674	3.44609	3.41711	3.38837	3.35986	3.3316	3.30357	3.27577
Time (h)			0	0.2544	0.5088	0.7632	1.0176	1.272	1.5264	1.7808	2.0352	2.2896	2.544	2.7984	3.0528	3.3072	3.5616	3.816	4.0704	4.3248	4.5792	4.8336	5.088	5.3424	5.5968	5.8512	6.1056	6.36	6.6144	6.8688	7.1232	7.3776	7.632	7.8864	8.1408	8.3952	8.6496	8.904	9.1584	9.4128	9.6672	9.9216	10.176	10.4304	10.6848	10.9392	11.1936	11.448	11.7024
Free Albumin concentration Mean			680.935	680.418	678.719	676.923	675.712	675.018	674.648	674.463	674.383	674.36	674.369	674.396	674.434	674.477	674.524	674.572	674.622	674.672	674.723	674.773	674.824	674.874	674.924	674.973	675.023	675.072	675.12	675.169	675.217	675.264	675.312	675.359	675.405	675.452	675.498	675.543	675.589	675.634	675.678	675.723	675.767	675.81	675.854	675.897	675.939	675.982	676.024
Free Albumin concentration 95th ptile			804.961	804.519	803.197	801.717	800.738	800.228	799.996	799.907	799.888	799.902	799.932	799.969	800.01	800.052	800.094	800.137	800.179	800.222	800.263	800.305	800.346	800.387	800.428	800.468	800.508	800.548	800.587	800.626	800.665	800.703	800.741	800.779	800.816	800.853	800.89	800.926	800.963	800.998	801.034	801.069	801.104	801.138	801.173	801.207	801.24	801.274	801.307
Free Albumin concentration 5th ptile			574.187	573.426	570.745	568.561	567.318	566.587	566.24	566.091	566.044	566.05	566.083	566.13	566.184	566.242	566.302	566.363	566.424	566.485	566.546	566.607	566.667	566.727	566.787	566.847	566.906	566.965	567.023	567.081	567.139	567.196	567.253	567.31	567.366	567.422	567.478	567.533	567.588	567.643	567.697	567.751	567.805	567.858	567.911	567.964	568.016	568.068	568.119
Time (h)			0	0.2544	0.5088	0.7632	1.0176	1.272	1.5264	1.7808	2.0352	2.2896	2.544	2.7984	3.0528	3.3072	3.5616	3.816	4.0704	4.3248	4.5792	4.8336	5.088	5.3424	5.5968	5.8512	6.1056	6.36	6.6144	6.8688	7.1232	7.3776	7.632	7.8864	8.1408	8.3952	8.6496	8.904	9.1584	9.4128	9.6672	9.9216	10.176	10.4304	10.6848	10.9392	11.1936	11.448	11.7024
Free drug concentration Mean			0	0.00140087	0.00602423	0.0109072	0.0142002	0.0160874	0.0170918	0.0175918	0.0178082	0.0178672	0.017839	0.0177622	0.0176578	0.0175376	0.0174085	0.0172743	0.0171373	0.016999	0.0168601	0.0167214	0.016583	0.0164451	0.0163081	0.0161718	0.0160364	0.0159018	0.0157682	0.0156356	0.0155038	0.015373	0.0152432	0.0151142	0.0149863	0.0148592	0.0147331	0.014608	0.0144837	0.0143604	0.014238	0.0141165	0.0139959	0.0138762	0.0137575	0.0136396	0.0135226	0.0134065	0.0132914
Free drug concentration 95th ptile			0	0	0	0	0	0	0	0	0	0	0	0	0	0	0	0	0	0	0	0	0	0	0	0	0	0	0	0	0	0	0	0	0	0	0	0	0	0	0	0	0	0	0	0	0	0	0
Free drug concentration 5th ptile			0	0	0	0	0	0	0	0	0	0	0	0	0	0	0	0	0	0	0	0	0	0	0	0	0	0	0	0	0	0	0	0	0	0	0	0	0	0	0	0	0	0	0	0	0	0	0
Time (h)			0	0.2544	0.5088	0.7632	1.0176	1.272	1.5264	1.7808	2.0352	2.2896	2.544	2.7984	3.0528	3.3072	3.5616	3.816	4.0704	4.3248	4.5792	4.8336	5.088	5.3424	5.5968	5.8512	6.1056	6.36	6.6144	6.8688	7.1232	7.3776	7.632	7.8864	8.1408	8.3952	8.6496	8.904	9.1584	9.4128	9.6672	9.9216	10.176	10.4304	10.6848	10.9392	11.1936	11.448	11.7024
Bound TTR Mean			0	1.46197	3.39678	4.19816	4.50113	4.62862	4.68807	4.71751	4.73244	4.73991	4.74335	4.74454	4.7444	4.74346	4.74201	4.7402	4.73815	4.73592	4.73353	4.73102	4.7284	4.72568	4.72286	4.71995	4.71696	4.71388	4.71072	4.70747	4.70414	4.70072	4.69723	4.69365	4.68998	4.68624	4.68241	4.6785	4.67451	4.67043	4.66627	4.66203	4.65771	4.6533	4.64881	4.64424	4.63958	4.63485	4.63003
Bound TTR 95th ptile			0	0	0	0	0	0	0	0	0	0	0	0	0	0	0	0	0	0	0	0	0	0	0	0	0	0	0	0	0	0	0	0	0	0	0	0	0	0	0	0	0	0	0	0	0	0	0
Bound TTR 5th ptile			0	0	0	0	0	0	0	0	0	0	0	0	0	0	0	0	0	0	0	0	0	0	0	0	0	0	0	0	0	0	0	0	0	0	0	0	0	0	0	0	0	0	0	0	0	0	0
Time (h)			0	0.2544	0.5088	0.7632	1.0176	1.272	1.5264	1.7808	2.0352	2.2896	2.544	2.7984	3.0528	3.3072	3.5616	3.816	4.0704	4.3248	4.5792	4.8336	5.088	5.3424	5.5968	5.8512	6.1056	6.36	6.6144	6.8688	7.1232	7.3776	7.632	7.8864	8.1408	8.3952	8.6496	8.904	9.1584	9.4128	9.6672	9.9216	10.176	10.4304	10.6848	10.9392	11.1936	11.448	11.7024
Total TTR Mean			5.54248	5.5435	5.54679	5.55148	5.55663	5.56191	5.56723	5.57254	5.57784	5.58312	5.58837	5.5936	5.59881	5.60399	5.60914	5.61427	5.61937	5.62445	5.6295	5.63453	5.63953	5.64451	5.64946	5.65439	5.65929	5.66417	5.66903	5.67385	5.67866	5.68344	5.68819	5.69292	5.69762	5.7023	5.70696	5.71159	5.71619	5.72077	5.72533	5.72986	5.73437	5.73885	5.74331	5.74774	5.75215	5.75653	5.76089
Total TTR 95th ptile			0	0	0	0	0	0	0	0	0	0	0	0	0	0	0	0	0	0	0	0	0	0	0	0	0	0	0	0	0	0	0	0	0	0	0	0	0	0	0	0	0	0	0	0	0	0	0
Total TTR 5th ptile			0	0	0	0	0	0	0	0	0	0	0	0	0	0	0	0	0	0	0	0	0	0	0	0	0	0	0	0	0	0	0	0	0	0	0	0	0	0	0	0	0	0	0	0	0	0	0
Individual Statistics
Type	Individual	Trial
Time (h)			0	0.2544	0.5088	0.7632	1.0176	1.272	1.5264	1.7808	2.0352	2.2896	2.544	2.7984	3.0528	3.3072	3.5616	3.816	4.0704	4.3248	4.5792	4.8336	5.088	5.3424	5.5968	5.8512	6.1056	6.36	6.6144	6.8688	7.1232	7.3776	7.632	7.8864	8.1408	8.3952	8.6496	8.904	9.1584	9.4128	9.6672	9.9216	10.176	10.4304	10.6848	10.9392	11.1936	11.448	11.7024
Single molecule of Tafamidis - TTR complex	1	1	0	1.13417	3.27396	4.3446	4.72668	4.87272	4.93601	4.96597	4.98079	4.98814	4.99158	4.9929	4.99302	4.99244	4.99141	4.9901	4.98857	4.98687	4.98502	4.98303	4.98092	4.97868	4.97632	4.97383	4.97123	4.9685	4.96565	4.96268	4.95959	4.95637	4.95303	4.94957	4.94599	4.94229	4.93846	4.93451	4.93043	4.92624	4.92192	4.91748	4.91292	4.90823	4.90342	4.89849	4.89343	4.88826	4.88296
Single molecule of Tafamidis - TTR complex	2	1	0	1.45917	2.82858	3.07679	3.1271	3.1425	3.1499	3.15495	3.15911	3.16289	3.16646	3.16991	3.17326	3.17654	3.17976	3.1829	3.18598	3.18899	3.19194	3.19483	3.19765	3.2004	3.20309	3.20571	3.20827	3.21076	3.21319	3.21555	3.21784	3.22006	3.22222	3.22431	3.22634	3.2283	3.23018	3.232	3.23376	3.23544	3.23705	3.2386	3.24007	3.24148	3.24282	3.24409	3.24528	3.24641	3.24747
Single molecule of Tafamidis - TTR complex	3	1	0	0.839146	2.34375	2.9465	3.15232	3.23637	3.27671	3.29847	3.31126	3.31931	3.32467	3.32846	3.33128	3.3335	3.33531	3.33687	3.33823	3.33946	3.34058	3.34161	3.34256	3.34343	3.34424	3.34499	3.34567	3.34629	3.34685	3.34735	3.34779	3.34816	3.34847	3.34873	3.34892	3.34905	3.34912	3.34913	3.34907	3.34896	3.34879	3.34855	3.34825	3.34789	3.34747	3.34699	3.34645	3.34584	3.34518
Single molecule of Tafamidis - TTR complex	4	1	0	0.358772	1.40787	2.06966	2.31816	2.41257	2.45354	2.47395	2.48556	2.49306	2.49852	2.5029	2.50666	2.51004	2.51318	2.51615	2.51899	2.52175	2.52442	2.52703	2.52958	2.53207	2.53451	2.5369	2.53924	2.54153	2.54376	2.54595	2.54809	2.55018	2.55222	2.55421	2.55615	2.55805	2.55989	2.56169	2.56343	2.56513	2.56678	2.56838	2.56993	2.57143	2.57289	2.57429	2.57564	2.57695	2.57821
Single molecule of Tafamidis - TTR complex	5	1	0	1.99062	3.88511	4.20436	4.26052	4.27562	4.28268	4.2877	4.29203	4.29605	4.29991	4.30366	4.30732	4.3109	4.31441	4.31785	4.32121	4.3245	4.32772	4.33087	4.33394	4.33694	4.33987	4.34272	4.3455	4.3482	4.35083	4.35338	4.35585	4.35825	4.36057	4.36282	4.36498	4.36708	4.36909	4.37102	4.37288	4.37465	4.37635	4.37797	4.3795	4.38096	4.38233	4.38363	4.38484	4.38597	4.38702
Single molecule of Tafamidis - TTR complex	6	1	0	1.1021	2.78441	3.53892	3.81447	3.92281	3.96856	3.98827	3.99633	3.99893	3.99887	3.99749	3.9954	3.99293	3.99023	3.98737	3.9844	3.98133	3.97817	3.97494	3.97163	3.96825	3.96479	3.96126	3.95766	3.95399	3.95025	3.94644	3.94256	3.9386	3.93458	3.93049	3.92633	3.9221	3.9178	3.91343	3.90899	3.90449	3.89992	3.89528	3.89058	3.8858	3.88096	3.87606	3.87109	3.86605	3.86095
Single molecule of Tafamidis - TTR complex	7	1	0	1.69256	4.16655	5.11897	5.41937	5.52736	5.57014	5.58717	5.593	5.59366	5.59184	5.58877	5.58504	5.5809	5.5765	5.5719	5.56711	5.56216	5.55705	5.55179	5.54637	5.5408	5.53507	5.5292	5.52317	5.51698	5.51065	5.50416	5.49751	5.49072	5.48377	5.47668	5.46943	5.46202	5.45447	5.44677	5.43891	5.43091	5.42276	5.41445	5.406	5.3974	5.38866	5.37977	5.37073	5.36154	5.35221
Single molecule of Tafamidis - TTR complex	8	1	0	1.78431	3.93187	4.50894	4.65485	4.70289	4.72238	4.73157	4.73651	4.73952	4.7416	4.74321	4.74454	4.74569	4.74671	4.74761	4.74841	4.74911	4.74971	4.75021	4.75062	4.75093	4.75114	4.75126	4.75127	4.75119	4.75101	4.75073	4.75035	4.74986	4.74928	4.7486	4.74782	4.74694	4.74595	4.74487	4.74368	4.74239	4.741	4.7395	4.7379	4.7362	4.7344	4.73249	4.73047	4.72836	4.72614
Single molecule of Tafamidis - TTR complex	9	1	0	0.978509	2.83825	3.62457	3.87453	3.96707	4.00704	4.02603	4.03548	4.04024	4.04256	4.04356	4.04382	4.04365	4.0432	4.04256	4.04178	4.04089	4.03989	4.03879	4.0376	4.03632	4.03495	4.03348	4.03193	4.03029	4.02856	4.02674	4.02483	4.02283	4.02075	4.01857	4.0163	4.01395	4.0115	4.00897	4.00635	4.00363	4.00083	3.99795	3.99497	3.9919	3.98875	3.9855	3.98217	3.97875	3.97525
Single molecule of Tafamidis - TTR complex	10	1	0	1.90616	3.34692	3.52868	3.56133	3.57187	3.57753	3.58168	3.58524	3.58853	3.59166	3.59467	3.59759	3.60041	3.60315	3.6058	3.60836	3.61083	3.61322	3.61552	3.61773	3.61985	3.62188	3.62382	3.62567	3.62743	3.62909	3.63067	3.63215	3.63354	3.63484	3.63605	3.63716	3.63817	3.63909	3.63992	3.64065	3.64128	3.64182	3.64226	3.6426	3.64285	3.64299	3.64304	3.64299	3.64284	3.64259
Single molecule of Tafamidis - TTR complex	11	1	0	0.871773	2.74608	3.75042	4.10946	4.24381	4.30184	4.33071	4.34707	4.3575	4.36484	4.37044	4.37501	4.37892	4.3824	4.38558	4.38854	4.39134	4.39401	4.39657	4.39905	4.40144	4.40376	4.40601	4.40819	4.4103	4.41235	4.41433	4.41625	4.41811	4.4199	4.42162	4.42328	4.42487	4.4264	4.42787	4.42927	4.4306	4.43187	4.43307	4.4342	4.43527	4.43627	4.43721	4.43808	4.43888	4.43961
Single molecule of Tafamidis - TTR complex	12	1	0	0.703827	2.34772	3.48059	4.0169	4.25741	4.37142	4.42851	4.45785	4.47275	4.47979	4.48243	4.48255	4.48119	4.47895	4.47615	4.473	4.4696	4.46601	4.46227	4.4584	4.4544	4.45029	4.44607	4.44174	4.4373	4.43276	4.42811	4.42335	4.41849	4.41353	4.40847	4.4033	4.39802	4.39265	4.38717	4.38159	4.37591	4.37012	4.36424	4.35826	4.35217	4.34599	4.33971	4.33333	4.32685	4.32027
Single molecule of Tafamidis - TTR complex	13	1	0	1.94006	3.30098	3.49483	3.52177	3.52469	3.52547	3.52746	3.53071	3.5348	3.53938	3.54422	3.54918	3.55418	3.55918	3.56416	3.5691	3.574	3.57885	3.58364	3.58839	3.59307	3.59771	3.60229	3.60682	3.61129	3.61571	3.62007	3.62437	3.62862	3.63282	3.63695	3.64103	3.64505	3.64902	3.65293	3.65678	3.66057	3.66431	3.66798	3.6716	3.67516	3.67866	3.6821	3.68548	3.6888	3.69206
Single molecule of Tafamidis - TTR complex	14	1	0	1.15056	3.17279	4.00479	4.2566	4.34407	4.38007	4.39707	4.40601	4.41118	4.41446	4.41674	4.41847	4.41988	4.42107	4.42211	4.42303	4.42385	4.42457	4.42519	4.42572	4.42616	4.42651	4.42677	4.42693	4.42701	4.42699	4.42688	4.42668	4.42638	4.42599	4.42551	4.42494	4.42427	4.4235	4.42264	4.42169	4.42063	4.41949	4.41825	4.41691	4.41547	4.41394	4.41231	4.41058	4.40876	4.40684
Single molecule of Tafamidis - TTR complex	15	1	0	1.30141	3.13538	3.61064	3.70463	3.72513	3.73085	3.73405	3.73753	3.74161	3.74605	3.75064	3.75527	3.75988	3.76445	3.76895	3.77338	3.77774	3.78203	3.78625	3.7904	3.79448	3.79848	3.80241	3.80626	3.81004	3.81374	3.81737	3.82093	3.8244	3.82781	3.83113	3.83438	3.83755	3.84064	3.84365	3.84658	3.84944	3.85221	3.8549	3.85751	3.86005	3.8625	3.86486	3.86715	3.86935	3.87147
Single molecule of Tafamidis - TTR complex	16	1	0	2.30691	3.77381	3.94343	3.97126	3.9801	3.98529	3.98948	3.99331	3.99698	4.00054	4.00401	4.00741	4.01073	4.01397	4.01714	4.02024	4.02326	4.02621	4.02908	4.03188	4.0346	4.03724	4.03981	4.04231	4.04472	4.04706	4.04932	4.0515	4.0536	4.05563	4.05757	4.05944	4.06123	4.06293	4.06456	4.0661	4.06757	4.06895	4.07025	4.07147	4.0726	4.07366	4.07463	4.07551	4.07632	4.07704
Single molecule of Tafamidis - TTR complex	17	1	0	1.04403	2.99448	4.09206	4.5297	4.70691	4.78572	4.8233	4.84183	4.85091	4.85513	4.85677	4.85702	4.85649	4.85551	4.85426	4.85282	4.85124	4.84954	4.84774	4.84584	4.84385	4.84177	4.83959	4.83732	4.83497	4.83252	4.82998	4.82735	4.82463	4.82182	4.81892	4.81593	4.81285	4.80967	4.80641	4.80306	4.79961	4.79608	4.79245	4.78873	4.78493	4.78103	4.77704	4.77297	4.7688	4.76455
Single molecule of Tafamidis - TTR complex	18	1	0	1.74823	4.01455	4.89126	5.16872	5.2713	5.3165	5.33943	5.35238	5.36034	5.36555	5.36914	5.37174	5.37368	5.37518	5.37635	5.37727	5.37798	5.37852	5.3789	5.37914	5.37923	5.37918	5.37899	5.37867	5.37821	5.37762	5.37689	5.37602	5.37502	5.37388	5.3726	5.37119	5.36963	5.36794	5.36611	5.36413	5.36201	5.35976	5.35736	5.35482	5.35213	5.34931	5.34633	5.34322	5.33996	5.33656
Single molecule of Tafamidis - TTR complex	19	1	0	2.49694	4.26778	4.55258	4.61325	4.63299	4.64083	4.64444	4.64671	4.64853	4.65015	4.65165	4.65305	4.65436	4.65558	4.6567	4.65773	4.65867	4.65952	4.66028	4.66094	4.66151	4.66198	4.66237	4.66265	4.66284	4.66294	4.66294	4.66285	4.66266	4.66237	4.66199	4.66151	4.66093	4.66025	4.65948	4.6586	4.65763	4.65656	4.6554	4.65413	4.65276	4.65129	4.64973	4.64806	4.64629	4.64442
Single molecule of Tafamidis - TTR complex	20	1	0	1.2501	3.54254	4.61638	4.94331	5.05009	5.09176	5.11133	5.1223	5.12946	5.1347	5.13888	5.1424	5.14549	5.14828	5.15084	5.15321	5.15542	5.15749	5.15942	5.16122	5.16289	5.16444	5.16586	5.16716	5.16834	5.16939	5.17031	5.17111	5.17179	5.17233	5.17275	5.17304	5.17319	5.17322	5.17312	5.17289	5.17252	5.17202	5.17139	5.17063	5.16973	5.16869	5.16752	5.16621	5.16477	5.16318
Single molecule of Tafamidis - TTR complex	21	1	0	0.819919	3.29084	5.03671	5.66515	5.86172	5.9312	5.95815	5.96853	5.97181	5.97187	5.97041	5.96817	5.96549	5.96251	5.9593	5.95588	5.95228	5.94849	5.94452	5.94038	5.93606	5.93157	5.92689	5.92204	5.91702	5.91182	5.90644	5.90088	5.89515	5.88924	5.88315	5.87689	5.87044	5.86382	5.85703	5.85005	5.8429	5.83558	5.82807	5.82039	5.81254	5.80451	5.79631	5.78793	5.77938	5.77065
Single molecule of Tafamidis - TTR complex	22	1	0	2.06933	4.38829	5.03618	5.20729	5.26249	5.28226	5.28936	5.29154	5.29173	5.29107	5.29	5.2887	5.28724	5.28565	5.28395	5.28212	5.28019	5.27814	5.27598	5.2737	5.27131	5.2688	5.26619	5.26345	5.26061	5.25765	5.25457	5.25138	5.24808	5.24466	5.24112	5.23748	5.23371	5.22983	5.22584	5.22173	5.21751	5.21317	5.20872	5.20415	5.19947	5.19467	5.18977	5.18474	5.1796	5.17435
Single molecule of Tafamidis - TTR complex	23	1	0	1.74081	3.7293	4.23131	4.35628	4.39714	4.41371	4.42169	4.42625	4.42933	4.43174	4.43383	4.43574	4.43754	4.43925	4.44089	4.44246	4.44397	4.44541	4.44679	4.4481	4.44935	4.45054	4.45166	4.45272	4.45371	4.45464	4.4555	4.45629	4.45702	4.45769	4.45829	4.45882	4.45929	4.45969	4.46002	4.46029	4.46049	4.46063	4.46069	4.46069	4.46063	4.46049	4.46029	4.46002	4.45969	4.45928
Single molecule of Tafamidis - TTR complex	24	1	0	0.926204	2.62383	3.63432	4.08207	4.28448	4.38575	4.44159	4.47492	4.49611	4.51028	4.52013	4.5272	4.53239	4.53629	4.53926	4.54155	4.54333	4.54472	4.5458	4.54662	4.54724	4.54768	4.54796	4.5481	4.5481	4.54798	4.54775	4.5474	4.54694	4.54637	4.54569	4.54491	4.54401	4.54302	4.54191	4.5407	4.53939	4.53797	4.53644	4.53481	4.53307	4.53122	4.52927	4.52721	4.52504	4.52276
Single molecule of Tafamidis - TTR complex	25	1	0	2.70578	4.55464	4.91583	5.00076	5.02308	5.02749	5.02622	5.02301	5.01908	5.01482	5.01037	5.00577	5.00103	4.99616	4.99115	4.98601	4.98075	4.97535	4.96982	4.96416	4.95837	4.95245	4.9464	4.94022	4.93392	4.92748	4.92092	4.91422	4.9074	4.90046	4.89339	4.88619	4.87886	4.87142	4.86384	4.85615	4.84833	4.84039	4.83232	4.82414	4.81583	4.80741	4.79887	4.79021	4.78143	4.77254
Single molecule of Tafamidis - TTR complex	26	1	0	1.65458	4.0024	4.92786	5.23798	5.35717	5.40856	5.43191	5.44238	5.44658	5.4476	5.44695	5.4454	5.44335	5.441	5.43844	5.43573	5.4329	5.42996	5.42693	5.42379	5.42056	5.41724	5.41383	5.41032	5.40672	5.40303	5.39924	5.39536	5.3914	5.38734	5.38318	5.37894	5.37461	5.37018	5.36567	5.36106	5.35636	5.35157	5.34669	5.34173	5.33667	5.33152	5.32629	5.32096	5.31555	5.31005
Single molecule of Tafamidis - TTR complex	27	1	0	1.19559	2.68021	3.17175	3.32021	3.37434	3.3973	3.40814	3.41376	3.41701	3.41915	3.42074	3.42206	3.42321	3.42426	3.42522	3.4261	3.42692	3.42766	3.42834	3.42895	3.4295	3.42998	3.43039	3.43073	3.431	3.43121	3.43135	3.43143	3.43143	3.43137	3.43124	3.43104	3.43078	3.43045	3.43004	3.42958	3.42904	3.42843	3.42776	3.42702	3.42621	3.42533	3.42438	3.42337	3.42228	3.42113
Single molecule of Tafamidis - TTR complex	28	1	0	1.57632	2.93837	3.23138	3.30564	3.33085	3.34153	3.34705	3.35054	3.35319	3.35547	3.35756	3.35954	3.36144	3.36327	3.36504	3.36674	3.36838	3.36996	3.37148	3.37294	3.37434	3.37567	3.37695	3.37816	3.37931	3.3804	3.38142	3.38239	3.38329	3.38413	3.3849	3.38562	3.38627	3.38686	3.38739	3.38785	3.38825	3.38859	3.38886	3.38907	3.38922	3.38931	3.38933	3.38928	3.38918	3.38901
Single molecule of Tafamidis - TTR complex	29	1	0	1.25581	3.22575	4.37912	4.92774	5.19338	5.33244	5.41065	5.45699	5.48536	5.50297	5.51384	5.52035	5.52395	5.52558	5.52583	5.52512	5.52372	5.5218	5.51949	5.51688	5.51402	5.51096	5.50773	5.50434	5.50081	5.49714	5.49335	5.48944	5.4854	5.48125	5.47698	5.47259	5.46809	5.46348	5.45876	5.45392	5.44896	5.4439	5.43872	5.43344	5.42804	5.42253	5.4169	5.41117	5.40533	5.39938
Single molecule of Tafamidis - TTR complex	30	1	0	1.55641	3.74786	4.50239	4.71883	4.79409	4.82488	4.83874	4.84527	4.84837	4.84976	4.85026	4.85026	4.84997	4.84947	4.84881	4.84802	4.84711	4.84608	4.84493	4.84367	4.8423	4.84081	4.83921	4.8375	4.83567	4.83373	4.83168	4.82951	4.82722	4.82482	4.82231	4.81968	4.81693	4.81407	4.8111	4.808	4.8048	4.80147	4.79803	4.79448	4.7908	4.78701	4.78311	4.77909	4.77495	4.7707
Time (h)			0	0.2544	0.5088	0.7632	1.0176	1.272	1.5264	1.7808	2.0352	2.2896	2.544	2.7984	3.0528	3.3072	3.5616	3.816	4.0704	4.3248	4.5792	4.8336	5.088	5.3424	5.5968	5.8512	6.1056	6.36	6.6144	6.8688	7.1232	7.3776	7.632	7.8864	8.1408	8.3952	8.6496	8.904	9.1584	9.4128	9.6672	9.9216	10.176	10.4304	10.6848	10.9392	11.1936	11.448	11.7024
Double molecule of Tafamidis - TTR complex	1	1	0	0.00373377	0.0486668	0.136134	0.212766	0.261691	0.289087	0.303102	0.30943	0.311497	0.311245	0.309747	0.307586	0.305076	0.302387	0.29961	0.296793	0.293963	0.291134	0.288313	0.285504	0.28271	0.279931	0.277169	0.274423	0.271694	0.268982	0.266288	0.263611	0.260951	0.258308	0.255683	0.253075	0.250485	0.247912	0.245357	0.242819	0.2403	0.237798	0.235313	0.232847	0.230398	0.227967	0.225553	0.223158	0.220781	0.218421
Double molecule of Tafamidis - TTR complex	2	1	0	0.0130621	0.116181	0.218407	0.273006	0.297466	0.307103	0.31004	0.310068	0.308861	0.307138	0.305202	0.30318	0.301125	0.299059	0.296991	0.294926	0.292863	0.290806	0.288753	0.286705	0.284662	0.282624	0.280592	0.278565	0.276543	0.274528	0.272517	0.270513	0.268514	0.266522	0.264535	0.262555	0.26058	0.258612	0.25665	0.254695	0.252746	0.250803	0.248867	0.246938	0.245016	0.2431	0.241192	0.23929	0.237395	0.235508
Double molecule of Tafamidis - TTR complex	3	1	0	0.00319983	0.0415611	0.101901	0.148972	0.17921	0.197451	0.208053	0.213944	0.216958	0.21822	0.218418	0.21797	0.217131	0.216056	0.214838	0.213536	0.212184	0.210804	0.209409	0.208006	0.2066	0.205194	0.20379	0.202389	0.200991	0.199598	0.198209	0.196824	0.195445	0.194069	0.192699	0.191334	0.189973	0.188618	0.187267	0.185922	0.184582	0.183246	0.181916	0.180591	0.179272	0.177958	0.176648	0.175345	0.174046	0.172753
Double molecule of Tafamidis - TTR complex	4	1	0	0.000736234	0.0165801	0.0605039	0.109337	0.147175	0.172534	0.188162	0.197148	0.201963	0.204312	0.20524	0.205348	0.204973	0.20431	0.203473	0.20253	0.201524	0.200479	0.199411	0.19833	0.19724	0.196147	0.195051	0.193955	0.192859	0.191763	0.190668	0.189574	0.188482	0.187391	0.186301	0.185213	0.184127	0.183043	0.18196	0.180879	0.1798	0.178723	0.177648	0.176575	0.175504	0.174435	0.173368	0.172304	0.171242	0.170182
Double molecule of Tafamidis - TTR complex	5	1	0	0.0179403	0.167954	0.318377	0.396171	0.429197	0.441123	0.444031	0.443291	0.441132	0.438437	0.435546	0.432588	0.429609	0.426628	0.423651	0.420681	0.417718	0.414764	0.411818	0.408881	0.405952	0.403033	0.400122	0.39722	0.394327	0.391443	0.388569	0.385704	0.382848	0.380002	0.377165	0.374338	0.371521	0.368714	0.365916	0.363129	0.360351	0.357584	0.354827	0.35208	0.349343	0.346617	0.343902	0.341196	0.338502	0.335818
Double molecule of Tafamidis - TTR complex	6	1	0	0.00421111	0.0409453	0.0944936	0.132619	0.153249	0.16305	0.167162	0.168455	0.168379	0.167642	0.166586	0.165377	0.164096	0.162783	0.161456	0.160126	0.158798	0.157474	0.156156	0.154845	0.153542	0.152245	0.150956	0.149675	0.148401	0.147134	0.145876	0.144625	0.143382	0.142146	0.140918	0.139698	0.138485	0.137281	0.136084	0.134894	0.133712	0.132538	0.131372	0.130214	0.129063	0.127919	0.126784	0.125656	0.124536	0.123423
Double molecule of Tafamidis - TTR complex	7	1	0	0.00772306	0.079164	0.181831	0.251038	0.286606	0.302445	0.30823	0.309159	0.307804	0.305393	0.302502	0.299402	0.296218	0.293007	0.289797	0.286599	0.283421	0.280264	0.277129	0.274018	0.270931	0.267867	0.264828	0.261812	0.25882	0.255852	0.252908	0.249989	0.247093	0.244221	0.241373	0.23855	0.23575	0.232975	0.230223	0.227495	0.224792	0.222112	0.219456	0.216825	0.214217	0.211633	0.209072	0.206536	0.204023	0.201534
Double molecule of Tafamidis - TTR complex	8	1	0	0.0114937	0.112728	0.234891	0.306933	0.341495	0.35629	0.361556	0.362379	0.361161	0.359014	0.356449	0.3537	0.350874	0.348019	0.345157	0.3423	0.339451	0.336612	0.333785	0.330971	0.328169	0.32538	0.322603	0.319839	0.317089	0.314351	0.311626	0.308915	0.306217	0.303532	0.300861	0.298203	0.295558	0.292927	0.29031	0.287706	0.285116	0.28254	0.279978	0.27743	0.274895	0.272375	0.269869	0.267377	0.264899	0.262435
Double molecule of Tafamidis - TTR complex	9	1	0	0.0034623	0.0479019	0.122247	0.176013	0.205762	0.220756	0.227738	0.230486	0.231013	0.230374	0.229126	0.227562	0.225836	0.224029	0.222183	0.220321	0.218455	0.216592	0.214734	0.212883	0.211041	0.209208	0.207384	0.205569	0.203764	0.201969	0.200183	0.198407	0.196641	0.194885	0.193138	0.191402	0.189675	0.187958	0.186252	0.184555	0.182868	0.181192	0.179526	0.177869	0.176223	0.174588	0.172962	0.171347	0.169742	0.168147
Double molecule of Tafamidis - TTR complex	10	1	0	0.0215568	0.170397	0.279931	0.325214	0.340975	0.345116	0.344863	0.342971	0.340475	0.337761	0.334972	0.332161	0.329349	0.326542	0.323745	0.320957	0.31818	0.315414	0.312658	0.309914	0.307181	0.304459	0.301748	0.299049	0.296361	0.293685	0.291021	0.288368	0.285727	0.283099	0.280482	0.277878	0.275286	0.272706	0.270139	0.267585	0.265043	0.262514	0.259997	0.257494	0.255003	0.252526	0.250061	0.24761	0.245172	0.242748
Double molecule of Tafamidis - TTR complex	11	1	0	0.00256757	0.0398464	0.12494	0.211588	0.276371	0.319871	0.347694	0.364887	0.375101	0.380796	0.383583	0.384504	0.384233	0.383199	0.38168	0.379852	0.377829	0.375683	0.373462	0.371193	0.368898	0.366587	0.364268	0.361948	0.359628	0.357311	0.354998	0.35269	0.350388	0.348092	0.345803	0.34352	0.341244	0.338975	0.336712	0.334457	0.332209	0.329968	0.327734	0.325507	0.323288	0.321076	0.318872	0.316675	0.314486	0.312304
Double molecule of Tafamidis - TTR complex	12	1	0	0.00145136	0.0214777	0.0689543	0.121326	0.161231	0.186819	0.20169	0.209606	0.213293	0.214496	0.21427	0.213234	0.211745	0.210007	0.208134	0.206192	0.204217	0.20223	0.200242	0.198259	0.196286	0.194323	0.192373	0.190436	0.188512	0.186601	0.184704	0.182821	0.180952	0.179096	0.177254	0.175426	0.173612	0.171811	0.170025	0.168252	0.166493	0.164748	0.163017	0.161299	0.159595	0.157905	0.156229	0.154567	0.152918	0.151283
Double molecule of Tafamidis - TTR complex	13	1	0	0.0230588	0.17033	0.30812	0.390475	0.435989	0.460321	0.472756	0.478524	0.480551	0.480474	0.479216	0.477293	0.474998	0.472495	0.469876	0.467194	0.464477	0.461744	0.459002	0.456257	0.453513	0.450771	0.448033	0.445298	0.442568	0.439842	0.437121	0.434404	0.431693	0.428987	0.426286	0.42359	0.4209	0.418215	0.415536	0.412863	0.410195	0.407534	0.404878	0.402228	0.399585	0.396947	0.394316	0.391692	0.389074	0.386462
Double molecule of Tafamidis - TTR complex	14	1	0	0.00460996	0.0610567	0.163147	0.245953	0.296751	0.324354	0.337966	0.343758	0.345361	0.344784	0.343092	0.34084	0.338313	0.335653	0.332933	0.330188	0.327438	0.324691	0.321951	0.319222	0.316503	0.313797	0.311103	0.308421	0.305752	0.303095	0.300452	0.297821	0.295203	0.292598	0.290006	0.287428	0.284862	0.28231	0.279771	0.277245	0.274732	0.272233	0.269747	0.267275	0.264817	0.262372	0.25994	0.257522	0.255119	0.252728
Double molecule of Tafamidis - TTR complex	15	1	0	0.00774887	0.0989257	0.237804	0.338974	0.399717	0.434796	0.454171	0.462883	0.465505	0.465055	0.463096	0.460404	0.45736	0.454149	0.450862	0.447543	0.444213	0.440884	0.437559	0.434242	0.430935	0.427636	0.424348	0.42107	0.417803	0.414546	0.411299	0.408064	0.40484	0.401626	0.398424	0.395233	0.392053	0.388885	0.385728	0.382583	0.379449	0.376327	0.373218	0.37012	0.367034	0.36396	0.360899	0.35785	0.354813	0.351789
Double molecule of Tafamidis - TTR complex	16	1	0	0.0301801	0.209216	0.334451	0.384102	0.399778	0.403009	0.402095	0.399869	0.397236	0.394477	0.39168	0.388873	0.386066	0.383264	0.380469	0.377681	0.374901	0.372129	0.369366	0.366611	0.363865	0.361127	0.358398	0.355678	0.352967	0.350266	0.347573	0.34489	0.342216	0.339552	0.336897	0.334251	0.331616	0.32899	0.326374	0.323768	0.321172	0.318586	0.31601	0.313445	0.31089	0.308345	0.305811	0.303287	0.300774	0.298272
Double molecule of Tafamidis - TTR complex	17	1	0	0.00315806	0.0384487	0.110718	0.17975	0.226822	0.254425	0.269111	0.276115	0.278797	0.279131	0.278215	0.276648	0.274747	0.272679	0.27053	0.268344	0.266146	0.263947	0.261752	0.259566	0.257389	0.255223	0.253068	0.250923	0.248791	0.24667	0.24456	0.242462	0.240375	0.2383	0.236237	0.234185	0.232145	0.230117	0.228101	0.226096	0.224104	0.222123	0.220154	0.218197	0.216252	0.214319	0.212397	0.210488	0.208591	0.206706
Double molecule of Tafamidis - TTR complex	18	1	0	0.00919833	0.085755	0.205721	0.300825	0.361388	0.397128	0.417148	0.42756	0.432171	0.433299	0.432342	0.43014	0.427201	0.423827	0.4202	0.416431	0.412584	0.408699	0.4048	0.4009	0.397008	0.393131	0.389269	0.385426	0.381604	0.377801	0.37402	0.37026	0.366521	0.362804	0.35911	0.355437	0.351787	0.348158	0.344553	0.34097	0.337409	0.333871	0.330356	0.326864	0.323395	0.319949	0.316526	0.313126	0.30975	0.306397
Double molecule of Tafamidis - TTR complex	19	1	0	0.0278732	0.185983	0.301796	0.34918	0.366531	0.370993	0.370278	0.367979	0.365234	0.362372	0.359485	0.3566	0.353723	0.350857	0.348002	0.345159	0.342328	0.339509	0.336701	0.333906	0.331123	0.328352	0.325593	0.322847	0.320113	0.317392	0.314683	0.311987	0.309304	0.306633	0.303976	0.301331	0.298699	0.296081	0.293476	0.290883	0.288304	0.285739	0.283186	0.280648	0.278122	0.27561	0.273112	0.270628	0.268157	0.2657
Double molecule of Tafamidis - TTR complex	20	1	0	0.00464094	0.0632991	0.188678	0.304304	0.381959	0.428588	0.454851	0.468619	0.474925	0.476829	0.476154	0.473975	0.470924	0.467371	0.463532	0.459535	0.455452	0.451328	0.447187	0.443046	0.438912	0.43479	0.430684	0.426596	0.422526	0.418475	0.414445	0.410434	0.406444	0.402475	0.398526	0.394599	0.390692	0.386807	0.382943	0.379101	0.37528	0.371481	0.367704	0.363949	0.360216	0.356505	0.352816	0.34915	0.345506	0.341885
Double molecule of Tafamidis - TTR complex	21	1	0	0.001551	0.0355568	0.143673	0.263189	0.336556	0.371893	0.38634	0.390575	0.390077	0.387458	0.383915	0.379981	0.37589	0.371745	0.367591	0.363448	0.359325	0.355227	0.351157	0.347116	0.343104	0.339122	0.33517	0.331249	0.327358	0.323499	0.31967	0.315872	0.312106	0.30837	0.304666	0.300993	0.297351	0.29374	0.290161	0.286614	0.283097	0.279612	0.276159	0.272737	0.269346	0.265987	0.262659	0.259362	0.256097	0.252864
Double molecule of Tafamidis - TTR complex	22	1	0	0.0135522	0.1167	0.230441	0.291153	0.31654	0.32533	0.327104	0.326047	0.323878	0.321283	0.318532	0.31573	0.312917	0.310109	0.307313	0.304531	0.301763	0.29901	0.296273	0.293551	0.290845	0.288154	0.285479	0.28282	0.280176	0.277549	0.274937	0.272341	0.269761	0.267197	0.264649	0.262117	0.259601	0.257102	0.254618	0.252151	0.2497	0.247266	0.244848	0.242446	0.24006	0.237691	0.235338	0.233002	0.230682	0.228379
Double molecule of Tafamidis - TTR complex	23	1	0	0.0119349	0.112773	0.227768	0.293453	0.324086	0.336782	0.341152	0.341822	0.340883	0.339256	0.337336	0.335296	0.333208	0.331103	0.328994	0.326887	0.324785	0.322688	0.320597	0.318512	0.316433	0.314361	0.312296	0.310236	0.308184	0.306138	0.304098	0.302066	0.30004	0.298021	0.296009	0.294004	0.292005	0.290014	0.28803	0.286052	0.284082	0.282119	0.280164	0.278215	0.276274	0.27434	0.272414	0.270495	0.268583	0.266679
Double molecule of Tafamidis - TTR complex	24	1	0	0.00271987	0.0314696	0.0918483	0.156804	0.209952	0.249184	0.276866	0.295853	0.308525	0.316677	0.321616	0.32428	0.325334	0.325255	0.324377	0.322938	0.321107	0.319002	0.316707	0.314283	0.31177	0.309199	0.306591	0.303961	0.301318	0.298671	0.296026	0.293384	0.29075	0.288125	0.285511	0.282908	0.280318	0.27774	0.275175	0.272623	0.270085	0.267561	0.265051	0.262555	0.260073	0.257605	0.255151	0.252711	0.250286	0.247875
Double molecule of Tafamidis - TTR complex	25	1	0	0.027349	0.147146	0.220545	0.245764	0.252317	0.252627	0.250917	0.248568	0.246025	0.243433	0.240838	0.238255	0.235689	0.233141	0.230612	0.228102	0.225611	0.223139	0.220686	0.218253	0.215839	0.213443	0.211068	0.208711	0.206374	0.204056	0.201757	0.199477	0.197217	0.194976	0.192754	0.190551	0.188367	0.186203	0.184057	0.181931	0.179824	0.177735	0.175666	0.173616	0.171585	0.169572	0.167579	0.165604	0.163648	0.161711
Double molecule of Tafamidis - TTR complex	26	1	0	0.00750909	0.0723189	0.162726	0.225029	0.25902	0.275835	0.283378	0.286098	0.286343	0.285331	0.283684	0.28172	0.279601	0.277409	0.275186	0.272954	0.270722	0.268497	0.266281	0.264076	0.261882	0.2597	0.257531	0.255373	0.253228	0.251095	0.248974	0.246866	0.24477	0.242687	0.240616	0.238558	0.236512	0.234479	0.232458	0.23045	0.228454	0.226471	0.2245	0.222542	0.220597	0.218664	0.216744	0.214837	0.212942	0.211059
Double molecule of Tafamidis - TTR complex	27	1	0	0.00681954	0.0625119	0.135224	0.18366	0.209438	0.22158	0.226548	0.227984	0.227751	0.226751	0.22541	0.22392	0.222367	0.22079	0.219205	0.217621	0.216039	0.214462	0.21289	0.211323	0.209762	0.208207	0.206657	0.205113	0.203575	0.202043	0.200517	0.198997	0.197482	0.195974	0.194472	0.192977	0.191487	0.190004	0.188527	0.187056	0.185592	0.184134	0.182683	0.181238	0.179799	0.178367	0.176942	0.175524	0.174112	0.172707
Double molecule of Tafamidis - TTR complex	28	1	0	0.0140666	0.103001	0.184386	0.226425	0.244531	0.25125	0.253019	0.252735	0.251626	0.250191	0.248632	0.247026	0.245406	0.243782	0.24216	0.240541	0.238927	0.237316	0.23571	0.234109	0.232512	0.23092	0.229333	0.227751	0.226174	0.224601	0.223034	0.221471	0.219914	0.218362	0.216815	0.215274	0.213737	0.212206	0.210681	0.209161	0.207646	0.206137	0.204633	0.203135	0.201643	0.200156	0.198675	0.1972	0.195731	0.194268
Double molecule of Tafamidis - TTR complex	29	1	0	0.00399321	0.036926	0.0974737	0.159705	0.209459	0.245235	0.269635	0.285663	0.29577	0.301772	0.304957	0.306222	0.306183	0.305263	0.303751	0.301841	0.299669	0.297323	0.294864	0.292336	0.289765	0.28717	0.284565	0.281958	0.279356	0.276761	0.274178	0.271607	0.26905	0.266509	0.263983	0.261472	0.258978	0.256501	0.25404	0.251596	0.249168	0.246757	0.244363	0.241986	0.239626	0.237283	0.234957	0.232648	0.230355	0.22808
Double molecule of Tafamidis - TTR complex	30	1	0	0.00794086	0.0838255	0.191742	0.263251	0.300414	0.317684	0.324681	0.326573	0.325968	0.324155	0.321762	0.319095	0.316304	0.313459	0.310597	0.307735	0.30488	0.302036	0.299207	0.296392	0.293593	0.290809	0.28804	0.285288	0.282551	0.279831	0.277127	0.274439	0.271767	0.269111	0.266472	0.263849	0.261242	0.258653	0.256079	0.253523	0.250983	0.248459	0.245953	0.243463	0.24099	0.238534	0.236095	0.233673	0.231268	0.22888
Time (h)			0	0.2544	0.5088	0.7632	1.0176	1.272	1.5264	1.7808	2.0352	2.2896	2.544	2.7984	3.0528	3.3072	3.5616	3.816	4.0704	4.3248	4.5792	4.8336	5.088	5.3424	5.5968	5.8512	6.1056	6.36	6.6144	6.8688	7.1232	7.3776	7.632	7.8864	8.1408	8.3952	8.6496	8.904	9.1584	9.4128	9.6672	9.9216	10.176	10.4304	10.6848	10.9392	11.1936	11.448	11.7024
Free TTR concentration	1	1	6.29977	5.16267	2.98064	1.82699	1.37341	1.18381	1.09856	1.06004	1.04433	1.04034	1.04256	1.04811	1.05551	1.06393	1.07295	1.08232	1.09191	1.10167	1.11155	1.12153	1.1316	1.14176	1.15199	1.16231	1.17271	1.18319	1.19374	1.20438	1.21509	1.22588	1.23675	1.24771	1.25874	1.26985	1.28103	1.2923	1.30365	1.31508	1.32658	1.33817	1.34983	1.36158	1.3734	1.3853	1.39728	1.40934	1.42147
Free TTR concentration	2	1	3.85152	2.38048	0.91202	0.566745	0.467159	0.432639	0.420914	0.418211	0.419257	0.421892	0.425213	0.42884	0.432614	0.436466	0.440369	0.444312	0.448289	0.452299	0.456342	0.460417	0.464524	0.468663	0.472834	0.477039	0.481276	0.485547	0.489851	0.494188	0.498559	0.502964	0.507403	0.511877	0.516385	0.520928	0.525506	0.530119	0.534767	0.539451	0.544171	0.548927	0.553719	0.558547	0.563412	0.568313	0.573251	0.578227	0.58324
Free TTR concentration	3	1	4.16092	3.3193	1.77903	1.12015	0.871964	0.76254	0.708878	0.681447	0.66769	0.661539	0.659794	0.660669	0.663132	0.666569	0.670611	0.675034	0.679703	0.684533	0.689474	0.694495	0.699576	0.704705	0.709877	0.715085	0.720328	0.725604	0.730913	0.736253	0.741624	0.747026	0.752459	0.757923	0.763418	0.768944	0.774501	0.780089	0.785709	0.791359	0.797041	0.802754	0.808498	0.814274	0.82008	0.825919	0.831789	0.83769	0.843623
Free TTR concentration	4	1	3.06088	2.70185	1.6388	0.936766	0.643946	0.516509	0.455101	0.424016	0.408368	0.400976	0.398069	0.397637	0.39861	0.40041	0.40271	0.40532	0.408127	0.411061	0.414079	0.417156	0.420276	0.42343	0.42661	0.429814	0.43304	0.436285	0.439551	0.442835	0.446138	0.449459	0.452799	0.456157	0.459534	0.46293	0.466344	0.469776	0.473228	0.476698	0.480186	0.483694	0.48722	0.490766	0.49433	0.497913	0.501516	0.505137	0.508778
Free TTR concentration	5	1	5.23737	3.23011	1.18995	0.725762	0.597455	0.554984	0.541618	0.539277	0.541244	0.544904	0.549234	0.553842	0.558578	0.563386	0.568246	0.57315	0.578096	0.583083	0.58811	0.593177	0.598286	0.603435	0.608627	0.613859	0.619134	0.624451	0.62981	0.635213	0.640658	0.646147	0.65168	0.657256	0.662877	0.668543	0.674253	0.680009	0.685809	0.691656	0.697549	0.703488	0.709473	0.715505	0.721585	0.727711	0.733886	0.740108	0.746379
Free TTR concentration	6	1	5.36938	4.26391	2.54744	1.74333	1.43408	1.3097	1.25877	1.23957	1.23482	1.23688	1.24223	1.24921	1.25701	1.26525	1.27373	1.28236	1.29108	1.29987	1.30872	1.31761	1.32656	1.33554	1.34457	1.35363	1.36274	1.37189	1.38108	1.3903	1.39957	1.40887	1.41822	1.4276	1.43702	1.44647	1.45597	1.4655	1.47507	1.48468	1.49432	1.504	1.51372	1.52347	1.53326	1.54308	1.55294	1.56283	1.57276
[truncated: 210 more rows]
[truncated: 5,000 more columns]

## Sheet: PD Individual Parameters
		Substrate
		Response Model (Unit 1)
[truncated: 31 more rows]

[truncated: 6 more sheets: PD Feedback parameters, Conc Trials Profiles(CPlasma), Conc Profiles CSys(CPlasma), ADAM pH-Solubility SS1, Cumulative Abs, Cum. Fraction (Sub)]
