# Supplementary material for: Exploring Tafamidis Effects Through PBPK–QSP Modelling
Source: Pharmaceutics. 2026 Mar 15;18(3):367. doi: 10.3390/pharmaceutics18030367 (PMC13029652; doi:10.3390/pharmaceutics18030367)
Supplement: Supplementary file 1 [file pharmaceutics-18-00367-s001.zip › Simcyp QSP TTR LUA code.lua]

function popSimSetup(...)
    sc:setNUserOdes(6)
    sc:setUserStateName(1, "Single molecule of Tafamidis - TTR complex")       					-- (μM)
    sc:setUserStateName(2, "Double molecule of Tafamidis - TTR complex") 					-- (μM)
    sc:setUserStateName(3, "Free TTR concentration")       							-- (μM)
    sc:setUserStateName(4, "Monomer concentration")       							-- (μM)
    sc:setUserStateName(5, "Single molecule of Tafamidis - Albumin complex") 					-- (μM)
    sc:setUserStateName(6, "Free Albumin concentration")  							-- (μM)

    
    sc:setParameterName(1, "TTR Synthesis rate")								-- (μM/h)
    sc:setParameterName(2, "TTR degradation rate")								-- (1/h)
    sc:setParameterName(3, "Dissociation rate of unbound TTR")							-- Dissociation rate of unbound TTR to monomers (1/h)
    sc:setParameterName(4, "Association rate of unbound TTR")							-- Association rate of unbound TTR from monomers (μM^-3 * h^-1)
    sc:setParameterName(5, "Monomer degradation rate")								-- Irreversible elimination rate of monomers (1/h)
    sc:setParameterName(6, "Association rate constant for first tafamidis-TTR binding")  			-- (μM^-1 * h^-1)
    sc:setParameterName(7, "Dissociation rate constant for first tafamidis-TTR binding")  			-- (1/h)
    sc:setParameterName(8, "Association rate constant for second tafamidis-TTR binding")  			-- (μM^-1 * h^-1)
    sc:setParameterName(9, "Dissociation rate constant for second tafamidis-TTR binding")  			-- (1/h)
    sc:setParameterName(10, "Association rate constant for tafamidis-albumin binding")  			-- (μM^-1 * s^-1)
    sc:setParameterName(11, "Dissociation rate constant for tafamidis-albumin binding")  			-- (1/s)
    sc:setParameterName(12, "Individual albumin concentration")							-- (μM)based on healthy caucassian simcyp population
    return states, params
end

function individualSetup(...)
    local params = simcyp.CustomParameters()
	-- Patient specific parameters
    local patient_synthesis_and_degradation_rates_table = {
	{0,0},																						 -- Patient 0
    {0.098274765, 0.015599744},  													 -- Patient 1 TTR concentration: 6.300 (μM)
    {0.08934705, 0.023197852},  													 -- Patient 2 TTR concentration: 3.851 (μM)
    {0.088828345, 0.02134827},  													 -- Patient 3 TTR concentration: 4.161 (μM)
    {0.086720324, 0.02833187},  													 -- Patient 4 TTR concentration: 3.061 (μM)
    {0.093612972, 0.017874036},  													 -- Patient 5 TTR concentration: 5.237 (μM)
    {0.09032345, 0.016821943},  													 -- Patient 6 TTR concentration: 5.369 (μM)
    {0.098823533, 0.013755775},  													 -- Patient 7 TTR concentration: 7.184 (μM)
    {0.096938652, 0.016522241},  													 -- Patient 8 TTR concentration: 5.867 (μM)
    {0.097610791, 0.018947115},  													 -- Patient 9 TTR concentration: 5.152 (μM)
    {0.090586344, 0.020690342},   													 -- Patient 10 TTR concentration: 4.378 (μM)
    {0.091644791, 0.01711909},  													 -- Patient 11 TTR concentration: 5.353 (μM)
    {0.097223292, 0.016557065},  													 -- Patient 12 TTR concentration: 5.870 (μM)
    {0.090158856, 0.020920587},  													 -- Patient 13 TTR concentration: 4.309 (μM)
    {0.08762943, 0.01607184},  														 -- Patient 14 TTR concentration: 5.452 (μM)
    {0.088231829, 0.019360376},   													 -- Patient 15 TTR concentration: 4.557 (μM)
    {0.092693381, 0.019022058}, 													 -- Patient 16 TTR concentration: 4.873 (μM)
    {0.093396252, 0.015083833}, 													 -- Patient 17 TTR concentration: 6.191 (μM)
    {0.099642671, 0.015063841}, 													 -- Patient 18 TTR concentration: 6.614 (μM)
    {0.094942884, 0.01654143},  													 -- Patient 19 TTR concentration: 5.740 (μM)
    {0.097456425, 0.015510181},  													 -- Patient 20 TTR concentration: 6.283 (μM)
    {0.098408399, 0.013098644},  													 -- Patient 21 TTR concentration: 7.512 (μM)
    {0.101319506, 0.015128306},  													 -- Patient 22 TTR concentration: 6.697 (μM)
    {0.091696066, 0.016738084},  													 -- Patient 23 TTR concentration: 5.478 (μM)
    {0.097680873, 0.017382859},  													 -- Patient 24 TTR concentration: 5.619 (μM)
    {0.096866445, 0.014774395},  													 -- Patient 25 TTR concentration: 6.556 (μM)
    {0.098317866, 0.01396194},  													 -- Patient 26 TTR concentration: 7.041 (μM)
    {0.089049769, 0.020835372},  													 -- Patient 27 TTR concentration: 4.273 (μM)
    {0.088789839, 0.021414132},  													 -- Patient 28 TTR concentration: 4.146 (μM)
    {0.10033951, 0.0141965},  														 -- Patient 29 TTR concentration: 7.067 (μM)
    {0.096185628, 0.015841171}  													 -- Patient 30 TTR concentration: 6.072	(μM)
}
	
	--Each patient has different baseline TTR concentration (TTR_conc = synthesis_rate / degradation rate). Based on Ingenbleek et.al. TTR concentration dataset.
	sc:setParameter(1, patient_synthesis_and_degradation_rates_table[sc:GetIndividualValueByID("idIndividualNo")+1][1])  -- Synthesis rate
    sc:setParameter(2, patient_synthesis_and_degradation_rates_table[sc:GetIndividualValueByID("idIndividualNo")+1][2])  -- Degradation rate
	
	
    -- Remaining parameters fixed for all patients
    
    sc:setParameter(3, 0.0024)  							-- Dissociation rate of unbound TTR to monomers (1/h)
    sc:setParameter(4, 360000)  							-- Association rate of unbound TTR from monomers (μM^-3 * h^-1)
    sc:setParameter(5, 0.016)  								-- Irreversible elimination rate of monomers (1/h). Value is a guess as no data is available. 
    sc:setParameter(12, (sc:getIndivHSA()/66500*1000000))				-- Individual albumin concentration (μM). Molar_conc= Mass_conc / MW
    
    return params
end

function compoundSetup(...)
    local params = simcyp.CustomParameters()
    -- Binding constants assigned as kinetic stabilizer parameters (drug)
    
    -- Rates from "Blinded potency comparison of transthyretin kinetic stabilisers by subunit exchange in human plasma" by Nelson et.al. 2020
    sc:setParameter(6, 16200)  				-- First association rate constant (μM^-1 * h^-1). From Corrazza et.al
    sc:setParameter(7, 50.2)  				-- First dissociation rate constant (1/h). Fit based Nelson et.al 2020 KD and Corrazza 2019 kon1.
    --sc:setParameter(7, 28.8)				-- First dissociation rate constant (1/h). From Corrazza 2019, if applied delete line above
    sc:setParameter(8, 12600)  				-- Second association rate constant (μM^-1 * h^-1)
    sc:setParameter(9, 2998.8) 				-- Second dissociation rate constant (1/h). Fit based on Nelson et.al 2020 KD and Corrazza 2019 kon2.
    --sc:setParameter(9, 216)  				-- Second dissociation rate constant (1/h) From Corrazza 2019, if applied delete line above
    sc:setParameter(10, 1000) 				-- Albumin association rate constant (μM^-1 * h^-1). Fit based on FDA and Nelson et.al. 2020 equilibrium constant (KD) = 1.8 uM
    sc:setParameter(11, 1800)  				-- Albumin dissociation rate constant (1/h)
    
    
    --Rates from "Binding of Monovalent and Bivalent Ligands by Transthyretin Causes Different Short- and Long-Distance Conformational Changes" by Corrazza et.al 2019. Delete "--" if applied
    --sc:setParameter(6, 16200)													-- First association rate constant (μM^-1 * h^-1)
    --sc:setParameter(7, 28.8)													-- First dissociation rate constant (1/h)	
    --sc:setParameter(8, 12600)  												-- Second association rate constant (μM^-1 * h^-1)
    --sc:setParameter(9, 216)  													-- Second dissociation rate constant (1/h)
  
    return params
end


function odeInitStep(xin, su, P, ...)
    -- Initial values for ODEs
    su[1] = 0  								-- Initial single bound TTR-tafamidis complex concentration	(μM)
    su[2] = 0  								-- Iniial double bound TTR-tafamidis complex concentration	(μM)
    su[3] = P[1]/P[2]  							--Initial free TTR concentration from patient data (μM). (TTR_conc = synthesis_rate / degradation rate)
    su[4] = ((P[3]/P[4])*(P[1]/P[2]))^(1/4)  				-- Initial monomer concentration (μM). Based on TTR concentration, kd and ka of native TTR
    su[5] = 0  								--Initial bound albumin-tafamidis concentration (μM)
    su[6] = P[12]  							-- Initial free Albumin concentration (μM)

    return 
end

function odeRateStep(t, xin, su, gu, P, ...)
    -- local definition of parameters for ODEs based on global parameters
    local r = P[1]									
    local Tdeg = P[2]
    local kdiss = P[3]						--Transthyretin to monomers dissociation constant (h^-1)
    local ka = P[4]						-- Association rate of unbound TTR from monomers (μM^-3 * h^-1)
    local T_bound_deg = P[2]*0.735				-- Irreversible elimination rate of bound TTR-tafamidis complexes from plasma compartment (1/h). Calculated by fitting to TTR concentration being 32% higher in steady state tafamidis concentration when compared to baseline concentration assuming that ss is dependent only on rate of synthesis and degradation (Ulaszek et.al 2023)

    local Mdeg = P[5]															-- Irreversible elimination rate of monomers (1/h)
    local kon1 = P[6]                       								         			-- First kon rate constant (μM^-1 * h^-1)
    local koff1 = P[7]                      								         			-- First koff rate constant(1/h)
    local kon2 = P[8]                       								        			-- Second kon rate constant (μM^-1 * h^-1)
    local koff2 = P[9]                      								         			-- Second koff rate constant(1/h)
    local albumin_kon = P[10]                								         			-- Albumin association rate constant (μM^-1 * h^-1)
    local albumin_koff = P[11]                								        			-- Albumin dissociation rate constant (μM^)
   	

    -- Differential equation step for ODEs
 gu[1] = -T_bound_deg * su[1] + kon1 * (xin - (su[1] + 2 * su[2] + su[5]))    * su[3] - koff1 * su[1] + koff2 * su[2] - kon2 * (xin - (su[1] + 2 * su[2] + su[5]))    * su[1]			--Single molecule of Tafamidis-TTR complex (μM)


    gu[2] = -T_bound_deg * su[2] + kon2 * (xin - (su[1] + 2 * su[2] + su[5]))    * su[1] - koff2 * su[2]   				-- Double molecule of Tafamidis-TTR complex (μM)

    gu[3] = r + ka * su[4]^4 - (kdiss + Tdeg) * su[3] - kon1 * (xin - (su[1] + 2 * su[2] + su[5]))    * su[3] + koff1 * su[1] 		-- Free TTR concentration (μM)

    gu[4] = 4 * kdiss * su[3] - 4 * ka * su[4]^4 - Mdeg * su[4]  									-- Monomer concentration (μM)

    gu[5] = albumin_kon * (xin - (su[1] + 2 * su[2] + su[5]))    * su[6] - albumin_koff * su[5]  				-- Single molecule of Tafamidis-Albumin complex (μM)
	
    gu[6] = -albumin_kon * (xin - (su[1] + 2 * su[2] + su[5]))    * su[6] + albumin_koff * su[5]  				-- Free Albumin concentration (μM)
																		
	return
end
