# Supplementary material for: Exploring Tafamidis Effects Through PBPK–QSP Modelling
Source: Pharmaceutics. 2026 Mar 15;18(3):367. doi: 10.3390/pharmaceutics18030367 (PMC13029652; doi:10.3390/pharmaceutics18030367)
Supplement: Supplementary file 1 [file pharmaceutics-18-00367-s001.zip › TTR population sampling.csv]

Age group (years)	n	Mean (uM)	s.d.	sex	Albumin median (uM)
Under 1 year old	9	3.310909091	1.447272727	female	646.6165414
1 to 2 years old	77	3.22	0.867272727	female	646.6165414
3 to 4 years old	104	3.223636364	0.810909091	female	646.6165414
5 to 6 years old	122	3.356363636	0.750909091	female	646.6165414
7 to 8 years old	127	3.565454545	0.790909091	female	676.6917293
9 to 10 years old	189	3.787272727	0.738181818	female	676.6917293
11 to 12 years old	278	4.161818182	0.869090909	female	661.6541353
13 to 14 years old	446	4.432727273	0.88	female	661.6541353
15 to 16 years old	615	4.68	0.845454545	female	661.6541353
17 to 18 years old	564	4.725454545	0.901818182	female	661.6541353
19 to 20 years old	566	4.818181818	0.985454545	female	661.6541353
21 to 30 years old	4124	4.821818182	0.987272727	female	646.6165414
31 to 40 years old	8898	4.789090909	0.952727273	female	646.6165414
41 to 50 years old	11446	4.821818182	0.972727273	female	631.5789474
51 to 60 years old	8467	4.990909091	1.005454545	female	631.5789474
61 to 70 years old	5677	4.967272727	1.074545455	female	631.5789474
71 to 80 years old	4341	4.872727273	1.12	female	616.5413534
81 to 90 years old	1705	4.685454545	1.125454545	female	616.5413534
91 to 100 years old	126	4.507272727	1.305454545	female	616.5413534
Under 1 year old	22	3.14	0.807272727	male	646.6165414
1 to 2 years old	76	3.269090909	0.809090909	male	646.6165414
3 to 4 years old	103	3.167272727	0.654545455	male	646.6165414
5 to 6 years old	126	3.247272727	0.76	male	646.6165414
7 to 8 years old	138	3.458181818	0.750909091	male	661.6541353
9 to 10 years old	141	3.836363636	0.830909091	male	661.6541353
11 to 12 years old	168	4.034545455	0.86	male	661.6541353
13 to 14 years old	176	4.64	0.816363636	male	661.6541353
15 to 16 years old	255	4.96	0.952727273	male	661.6541353
17 to 18 years old	212	5.130909091	0.910909091	male	691.7293233
19 to 20 years old	184	5.187272727	0.923636364	male	691.7293233
21 to 30 years old	1340	5.447272727	0.947272727	male	676.6917293
31 to 40 years old	3328	5.627272727	1.069090909	male	676.6917293
41 to 50 years old	4707	5.605454545	1.1	male	661.6541353
51 to 60 years old	4067	5.487272727	1.110909091	male	646.6165414
61 to 70 years old	2858	5.272727273	1.112727273	male	631.5789474
71 to 80 years old	2189	5.047272727	1.063636364	male	616.5413534
81 to 90 years old	703	4.765454545	1.101818182	male	601.5037594
91 to 100 years old	46	4.296363636	1.389090909	male	601.5037594
